# Supplementary material for: trans-Bis(1,3-diphenyl­propane-1,3-dionato)(methanol)oxidovanadium(IV) methanol disolvate
Source: Acta Crystallogr Sect E Struct Rep Online. 2012 Oct 3;68(Pt 12):m1442–3. doi: 10.1107/S1600536812044686 (PMC3588710; doi:10.1107/S1600536812044686)
Supplement: Supplementary file 1 [file e-68-m1442-sup1.cif]

##############################################################################
#                                                                            #
# This CIF contains the data in a paper accepted for publication in          #
# Acta Crystallographica Section E. It conforms to the requirements of       #
# Notes for Authors for Acta Crystallographica Section E, and has been       #
# peer reviewed under the auspices of the IUCr Commission on Journals.       #
#                                                                            #
# Full details of the Crystallographic Information File format               #
# are given in the paper "The Crystallographic Information File (CIF):       #
# a New Standard Archive File for Crystallography" by S. R. Hall, F. H.      #
# Allen and I. D. Brown [Acta Cryst. (1991), A47, 655-685].                  #
#                                                                            #
# The current version of the core CIF dictionary is obtainable from          #
# ftp://ftp.iucr.org/pub/cif_core.dic.                                       #
#                                                                            #
# Software is freely available for graphical display of the structure(s)     #
# in this CIF. For information consult the CIF software page                 #
# http://www.iucr.org/resources/cif/software.                                #
#                                                                            #
# This file may be used for bona fide research purposes within the           #
# scientific community so long as proper attribution is given to the journal # 
# article from which it was obtained.                                        #
#                                                                            #
##############################################################################
data_global
_audit_creation_method     'WinGX routine CIF_UPDATE'
_audit_conform_dict_name     cif_core.dic
_audit_conform_dict_version     2.4
_journal_data_validation_number     ?
_journal_date_recd_electronic     2012-09-25
_journal_date_accepted     2012-10-29
_journal_name_full     'Acta Crystallographica, Section E'
_journal_year     2012
_journal_volume     68
_journal_issue     12
_journal_page_first     m1442
_journal_page_last     m1443
_journal_paper_category     QM
_journal_paper_doi     10.1107/S1600536812044686
_journal_coeditor_code     SJ5267
_publ_contact_author_name     'Carla Pretorius'
_publ_contact_author_address
;
Department of Chemistry, University of the Free State, PO Box 339,
Bloemfontein 9300, South Africa
;
_publ_contact_author_email     'CPretorius@ufs.ac.za'
_publ_contact_author_fax     '00(000)0000000'
_publ_contact_author_phone     '+27514017035'
_publ_section_title
;
<i>trans</i>-Bis(1,3-diphenylpropane-1,3-dionato)(methanol)oxidovanadium(IV)
methanol disolvate
;
loop_
    _publ_author_name
    _publ_author_footnote
    _publ_author_address
    'Pretorius, Carla' .
;
Department of Chemistry, University of the Free State, PO Box 339,
Bloemfontein 9300, South Africa
;
    'Venter, Johan A.' .
;
Department of Chemistry, University of the Free State, PO Box 339,
Bloemfontein 9300, South Africa
;
    'Roodt, Andreas' .
;
Department of Chemistry, University of the Free State, PO Box 339,
Bloemfontein 9300, South Africa
;
data_I
_audit_creation_method     'WinGX routine CIF_UPDATE'
_chemical_name_systematic
;
<i>trans</i>-Bis(1,3-diphenylpropane-1,3-dionato)(methanol)oxidovanadium(IV)
methanol disolvate
;
_chemical_name_common
               Bis(1,3-diphenylpropane-1,3-dionato)methanolato-oxidovanadium(IV)
_chemical_formula_moiety     'C31 H26 O6 V, 2(C H4 O)'
_chemical_formula_sum     'C33 H34 O8 V'
_chemical_formula_iupac     '[V (C15 H11 O2)2 O (C H4 O)], 2C H4 O'
_chemical_formula_weight     609.54
_symmetry_cell_setting     monoclinic
_symmetry_space_group_name_h-m     'P 21/c'
_symmetry_space_group_name_hall     '-P 2ybc'
loop_
    _symmetry_equiv_pos_as_xyz
    'x, y, z'
    '-x, y+1/2, -z+1/2'
    '-x, -y, -z'
    'x, -y-1/2, z-1/2'
_cell_length_a     16.14110(10)
_cell_length_b     10.7450(6)
_cell_length_c     18.5378(13)
_cell_angle_alpha     90
_cell_angle_beta     113.579(2)
_cell_angle_gamma     90
_cell_volume     2946.7(3)
_cell_formula_units_Z     4
_cell_measurement_reflns_used     7652
_cell_measurement_theta_min     2.2
_cell_measurement_theta_max     27.7
_cell_measurement_temperature     100(2)
_cell_special_details     ?
_exptl_crystal_description     needle
_exptl_crystal_colour     red
_exptl_crystal_size_max     0.47
_exptl_crystal_size_mid     0.07
_exptl_crystal_size_min     0.05
_exptl_crystal_density_diffrn     1.374
_exptl_crystal_density_method     'not measured'
_exptl_crystal_F_000     1276
_exptl_absorpt_coefficient_mu     0.388
_exptl_absorpt_correction_type     multi-scan
_exptl_absorpt_process_details     '(SADABS; Bruker, 2008)'
_exptl_absorpt_correction_T_min     0.968
_exptl_absorpt_correction_T_max     0.981
_exptl_special_details     ?
_diffrn_ambient_temperature     100(2)
_diffrn_radiation_type     MoK\a
_diffrn_radiation_wavelength     0.71073
_diffrn_radiation_source     'fine-focus sealed tube'
_diffrn_radiation_monochromator     graphite
_diffrn_measurement_device_type     'Bruker APEXII KappaCCD'
_diffrn_measurement_method     '\f and \w scans'
_diffrn_detector_area_resol_mean     512
_diffrn_reflns_number     38614
_diffrn_reflns_av_R_equivalents     0.0455
_diffrn_reflns_theta_min     2.24
_diffrn_reflns_theta_max     28.28
_diffrn_reflns_theta_full     28.28
_diffrn_measured_fraction_theta_max     0.999
_diffrn_measured_fraction_theta_full     0.999
_diffrn_reflns_limit_h_min     -21
_diffrn_reflns_limit_h_max     21
_diffrn_reflns_limit_k_min     -14
_diffrn_reflns_limit_k_max     8
_diffrn_reflns_limit_l_min     -24
_diffrn_reflns_limit_l_max     24
_refine_special_details
;
Refinement of <i>F</i>^2^ against ALL reflections. The weighted <i>R</i>-factor
<i>wR</i> and goodness of fit <i>S</i> are based on <i>F</i>^2^, conventional
<i>R</i>-factors <i>R</i> are based on <i>F</i>, with <i>F</i> set to zero for
negative <i>F</i>^2^. The threshold expression of <i>F</i>^2^ >
2\s(<i>F</i>^2^) is used only for calculating <i>R</i>-factors(gt) <i>etc</i>.
and is not relevant to the choice of reflections for refinement.
<i>R</i>-factors based on <i>F</i>^2^ are statistically about twice as large
as those based on <i>F</i>, and <i>R</i>- factors based on ALL data will be
even larger.
;
_reflns_number_total     7317
_reflns_number_gt     5545
_reflns_threshold_expression     >2\s(I)
_refine_ls_structure_factor_coef     Fsqd
_refine_ls_matrix_type     full
_refine_ls_R_factor_all     0.0627
_refine_ls_R_factor_gt     0.0414
_refine_ls_wR_factor_ref     0.1024
_refine_ls_goodness_of_fit_ref     1.028
_refine_ls_restrained_S_all     1.028
_refine_ls_number_reflns     7317
_refine_ls_number_parameters     412
_refine_ls_number_restraints     0
_refine_ls_number_constraints     0
_refine_ls_hydrogen_treatment     mixed
_refine_ls_weighting_scheme     calc
_refine_ls_weighting_details
         'calc w=1/[\s^2^(Fo^2^)+(0.0383P)^2^+2.0104P] where P=(Fo^2^+2Fc^2^)/3'
_atom_sites_solution_hydrogens     geom
_atom_sites_solution_primary     direct
_atom_sites_solution_secondary     difmap
_refine_ls_shift/su_max     0.001
_refine_ls_shift/su_mean     0
_refine_diff_density_max     0.446
_refine_diff_density_min     -0.429
_refine_ls_extinction_method     none
loop_
    _atom_type_symbol
    _atom_type_description
    _atom_type_scat_dispersion_real
    _atom_type_scat_dispersion_imag
    _atom_type_scat_source
    C C 0.0033 0.0016 'International Tables Vol C Tables 4.2.6.8 and 6.1.1.4'
    H H 0 0 'International Tables Vol C Tables 4.2.6.8 and 6.1.1.4'
    O O 0.0106 0.006 'International Tables Vol C Tables 4.2.6.8 and 6.1.1.4'
    V V 0.3005 0.5294 'International Tables Vol C Tables 4.2.6.8 and 6.1.1.4'
_computing_data_collection     'APEX2 (Bruker, 2011)'
_computing_cell_refinement     'SAINT-Plus (Bruker, 2008)'
_computing_data_reduction     'SAINT-Plus (Bruker, 2008)'
_computing_structure_solution     'SHELXS97 (Sheldrick, 2008)'
_computing_structure_refinement     'SHELXL97 (Sheldrick, 2008)'
_computing_molecular_graphics     'Mercury (Macrae <i>et al.</i>, 2008)'
_computing_publication_material
;
WinGX (Farrugia, 1999), publCIF (Westrip, 2010), PARST
(Nardelli, 1995) and
PLATON (Spek, 2009)
;
loop_
    _atom_site_type_symbol
    _atom_site_label
    _atom_site_fract_x
    _atom_site_fract_y
    _atom_site_fract_z
    _atom_site_U_iso_or_equiv
    _atom_site_adp_type
    _atom_site_calc_flag
    _atom_site_refinement_flags
    _atom_site_occupancy
    _atom_site_disorder_assembly
    _atom_site_disorder_group
    C C1 0.36765(12) 0.39961(16) 0.05770(10) 0.0162(4) Uani d . 1 . .
    C C2 0.43706(12) 0.32029(17) 0.10546(11) 0.0173(4) Uani d . 1 . .
    C C3 0.42559(12) 0.20489(16) 0.13327(10) 0.0169(4) Uani d . 1 . .
    C C4 0.39167(12) 0.52183(16) 0.03351(11) 0.0167(4) Uani d . 1 . .
    C C5 0.33514(12) 0.57289(17) -0.03831(11) 0.0200(4) Uani d . 1 . .
    H H5 0.2826 0.529 -0.0715 0.024 Uiso calc R 1 . .
    C C6 0.35509(13) 0.68762(17) -0.06167(12) 0.0226(4) Uani d . 1 . .
    H H6 0.3166 0.7219 -0.111 0.027 Uiso calc R 1 . .
    C C7 0.43106(13) 0.75208(17) -0.01303(12) 0.0234(4) Uani d . 1 . .
    H H7 0.4441 0.8312 -0.0288 0.028 Uiso calc R 1 . .
    C C8 0.48820(13) 0.70229(17) 0.05840(12) 0.0246(4) Uani d . 1 . .
    H H8 0.5405 0.7469 0.0913 0.03 Uiso calc R 1 . .
    C C9 0.46897(13) 0.58668(17) 0.08203(11) 0.0218(4) Uani d . 1 . .
    H H9 0.5082 0.552 0.1309 0.026 Uiso calc R 1 . .
    C C10 0.50605(12) 0.12914(17) 0.18099(10) 0.0177(4) Uani d . 1 . .
    C C11 0.58991(13) 0.18430(19) 0.22357(11) 0.0226(4) Uani d . 1 . .
    H H11 0.5958 0.2723 0.2241 0.027 Uiso calc R 1 . .
    C C12 0.66476(13) 0.1110(2) 0.26513(12) 0.0274(5) Uani d . 1 . .
    H H12 0.7216 0.1492 0.2937 0.033 Uiso calc R 1 . .
    C C13 0.65718(14) -0.0174(2) 0.26531(12) 0.0278(5) Uani d . 1 . .
    H H13 0.7086 -0.0672 0.2938 0.033 Uiso calc R 1 . .
    C C14 0.57377(14) -0.07296(19) 0.22355(12) 0.0252(4) Uani d . 1 . .
    H H14 0.5682 -0.161 0.2236 0.03 Uiso calc R 1 . .
    C C15 0.49862(13) -0.00043(17) 0.18183(11) 0.0205(4) Uani d . 1 . .
    H H15 0.4418 -0.0391 0.1537 0.025 Uiso calc R 1 . .
    C C16 0.11816(12) -0.00936(16) -0.01969(11) 0.0161(4) Uani d . 1 . .
    C C17 0.05536(12) 0.05557(16) -0.08338(11) 0.0179(4) Uani d . 1 . .
    C C18 0.05763(12) 0.18349(16) -0.09553(10) 0.0159(4) Uani d . 1 . .
    C C19 0.11005(12) -0.14649(16) -0.01373(10) 0.0157(4) Uani d . 1 . .
    C C20 0.18785(12) -0.21569(16) 0.02779(10) 0.0172(4) Uani d . 1 . .
    H H20 0.2441 -0.1745 0.0539 0.021 Uiso calc R 1 . .
    C C21 0.18344(13) -0.34458(17) 0.03109(11) 0.0191(4) Uani d . 1 . .
    H H21 0.2367 -0.3911 0.0592 0.023 Uiso calc R 1 . .
    C C22 0.10189(13) -0.40532(17) -0.00637(11) 0.0209(4) Uani d . 1 . .
    H H22 0.0993 -0.4936 -0.0049 0.025 Uiso calc R 1 . .
    C C23 0.02358(13) -0.33711(17) -0.04628(11) 0.0213(4) Uani d . 1 . .
    H H23 -0.0327 -0.3787 -0.0711 0.026 Uiso calc R 1 . .
    C C24 0.02754(12) -0.20826(16) -0.04996(11) 0.0178(4) Uani d . 1 . .
    H H24 -0.0261 -0.162 -0.0772 0.021 Uiso calc R 1 . .
    C C25 -0.01309(12) 0.24140(16) -0.16673(11) 0.0173(4) Uani d . 1 . .
    C C26 -0.05067(12) 0.17798(17) -0.23829(11) 0.0200(4) Uani d . 1 . .
    H H26 -0.0338 0.0942 -0.2417 0.024 Uiso calc R 1 . .
    C C27 -0.11255(13) 0.23700(19) -0.30452(11) 0.0237(4) Uani d . 1 . .
    H H27 -0.1369 0.1943 -0.3534 0.028 Uiso calc R 1 . .
    C C28 -0.13888(13) 0.35818(19) -0.29931(12) 0.0253(4) Uani d . 1 . .
    H H28 -0.1816 0.3982 -0.3446 0.03 Uiso calc R 1 . .
    C C29 -0.10314(13) 0.42114(18) -0.22823(12) 0.0255(4) Uani d . 1 . .
    H H29 -0.1222 0.5036 -0.2245 0.031 Uiso calc R 1 . .
    C C30 -0.03947(12) 0.36340(17) -0.16254(11) 0.0211(4) Uani d . 1 . .
    H H30 -0.0137 0.4076 -0.1142 0.025 Uiso calc R 1 . .
    C C31 0.33537(13) 0.05156(17) -0.04292(12) 0.0227(4) Uani d . 1 . .
    H H31A 0.3045 -0.0252 -0.0393 0.034 Uiso calc R 1 . .
    H H31B 0.3928 0.0584 0.0031 0.034 Uiso calc R 1 . .
    H H31C 0.3471 0.0497 -0.0909 0.034 Uiso calc R 1 . .
    C C32 0.17157(17) 0.2844(3) -0.21685(16) 0.0405(6) Uani d . 1 . .
    C C33 0.24944(16) -0.0441(2) 0.22012(13) 0.0351(5) Uani d . 1 . .
    H H33A 0.2382 -0.078 0.2645 0.053 Uiso calc R 1 . .
    H H33B 0.264 -0.1122 0.192 0.053 Uiso calc R 1 . .
    H H33C 0.1953 -0.0006 0.1842 0.053 Uiso calc R 1 . .
    O O1 0.19196(8) 0.26454(12) 0.11198(8) 0.0212(3) Uani d . 1 . .
    O O2 0.28326(8) 0.37464(11) 0.03141(7) 0.0186(3) Uani d . 1 . .
    O O3 0.34775(8) 0.15408(11) 0.11931(7) 0.0182(3) Uani d . 1 . .
    O O4 0.18704(8) 0.04098(11) 0.03497(7) 0.0188(3) Uani d . 1 . .
    O O5 0.11722(8) 0.25860(11) -0.04987(7) 0.0181(3) Uani d . 1 . .
    O O6 0.27966(9) 0.15603(13) -0.04550(8) 0.0239(3) Uani d . 1 . .
    O O7 0.26609(11) 0.29178(17) -0.16870(10) 0.0416(4) Uani d . 1 . .
    O O8 0.32366(10) 0.04114(15) 0.24890(9) 0.0311(3) Uani d . 1 . .
    V V1 0.22608(2) 0.21767(3) 0.046818(18) 0.01557(9) Uani d . 1 . .
    H H2 0.4932(14) 0.3447(18) 0.1177(11) 0.017(5) Uiso d . 1 . .
    H H6A 0.2815(17) 0.203(2) -0.0798(15) 0.041(7) Uiso d . 1 . .
    H H7A 0.2918(18) 0.340(3) -0.1908(16) 0.052(8) Uiso d . 1 . .
    H H8A 0.3325(19) 0.078(3) 0.2091(18) 0.065(9) Uiso d . 1 . .
    H H17 0.0095(13) 0.0099(18) -0.1201(12) 0.018(5) Uiso d . 1 . .
    H H32A 0.1461(18) 0.210(2) -0.1987(15) 0.049(7) Uiso d . 1 . .
    H H32B 0.1601(19) 0.273(3) -0.2725(19) 0.066(9) Uiso d . 1 . .
    H H32C 0.1388(17) 0.365(2) -0.2115(15) 0.045(7) Uiso d . 1 . .
loop_
    _atom_site_aniso_label
    _atom_site_aniso_U_11
    _atom_site_aniso_U_22
    _atom_site_aniso_U_33
    _atom_site_aniso_U_12
    _atom_site_aniso_U_13
    _atom_site_aniso_U_23
    C1 0.0170(9) 0.0157(8) 0.0157(9) -0.0014(7) 0.0065(7) -0.0038(7)
    C2 0.0115(9) 0.0199(9) 0.0188(9) -0.0003(7) 0.0044(7) -0.0004(7)
    C3 0.0156(9) 0.0194(9) 0.0144(9) 0.0002(7) 0.0049(7) -0.0023(7)
    C4 0.0149(9) 0.0147(8) 0.0223(9) 0.0013(7) 0.0091(8) -0.0006(7)
    C5 0.0154(9) 0.0204(9) 0.0238(10) -0.0005(7) 0.0074(8) -0.0007(8)
    C6 0.0203(10) 0.0221(9) 0.0266(10) 0.0050(8) 0.0107(8) 0.0062(8)
    C7 0.0243(10) 0.0169(9) 0.0342(11) 0.0005(8) 0.0173(9) 0.0025(8)
    C8 0.0222(10) 0.0211(9) 0.0301(11) -0.0057(8) 0.0100(9) -0.0044(8)
    C9 0.0216(10) 0.0208(9) 0.0203(10) -0.0014(8) 0.0056(8) -0.0010(7)
    C10 0.0161(9) 0.0209(9) 0.0155(9) 0.0028(7) 0.0057(7) 0.0029(7)
    C11 0.0199(10) 0.0251(9) 0.0197(10) 0.0005(8) 0.0046(8) 0.0049(8)
    C12 0.0173(10) 0.0373(12) 0.0226(10) 0.0020(9) 0.0027(8) 0.0070(9)
    C13 0.0238(10) 0.0364(11) 0.0225(10) 0.0135(9) 0.0086(9) 0.0113(9)
    C14 0.0306(11) 0.0234(10) 0.0227(10) 0.0067(8) 0.0119(9) 0.0064(8)
    C15 0.0201(9) 0.0225(9) 0.0172(9) 0.0014(8) 0.0057(8) 0.0020(7)
    C16 0.0137(8) 0.0160(8) 0.0189(9) -0.0006(7) 0.0070(7) -0.0018(7)
    C17 0.0162(9) 0.0159(8) 0.0178(9) -0.0017(7) 0.0028(8) -0.0024(7)
    C18 0.0136(8) 0.0189(8) 0.0149(9) 0.0012(7) 0.0053(7) -0.0017(7)
    C19 0.0180(9) 0.0145(8) 0.0148(9) 0.0004(7) 0.0067(7) 0.0000(7)
    C20 0.0156(9) 0.0186(8) 0.0160(9) -0.0013(7) 0.0049(7) -0.0009(7)
    C21 0.0200(9) 0.0187(9) 0.0199(9) 0.0055(7) 0.0091(8) 0.0037(7)
    C22 0.0270(10) 0.0147(8) 0.0224(10) -0.0009(8) 0.0112(8) 0.0015(7)
    C23 0.0208(9) 0.0192(9) 0.0238(10) -0.0042(8) 0.0090(8) -0.0010(8)
    C24 0.0167(9) 0.0182(8) 0.0180(9) 0.0016(7) 0.0065(7) 0.0006(7)
    C25 0.0142(9) 0.0178(8) 0.0176(9) -0.0004(7) 0.0040(7) 0.0016(7)
    C26 0.0178(9) 0.0194(9) 0.0213(10) -0.0010(7) 0.0064(8) -0.0011(7)
    C27 0.0181(10) 0.0332(11) 0.0166(9) -0.0029(8) 0.0036(8) 0.0004(8)
    C28 0.0179(9) 0.0318(11) 0.0222(10) 0.0022(8) 0.0038(8) 0.0095(8)
    C29 0.0223(10) 0.0201(9) 0.0296(11) 0.0048(8) 0.0058(9) 0.0061(8)
    C30 0.0192(9) 0.0196(9) 0.0203(10) 0.0002(7) 0.0036(8) 0.0001(7)
    C31 0.0214(10) 0.0191(9) 0.0273(10) 0.0017(8) 0.0095(8) -0.0016(8)
    C32 0.0373(14) 0.0536(16) 0.0319(13) -0.0119(12) 0.0153(11) -0.0011(12)
    C33 0.0395(13) 0.0309(11) 0.0319(12) -0.0014(10) 0.0111(10) 0.0019(9)
    O1 0.0164(6) 0.0228(7) 0.0219(7) -0.0014(5) 0.0050(6) -0.0022(5)
    O2 0.0136(6) 0.0157(6) 0.0228(7) -0.0008(5) 0.0035(5) -0.0003(5)
    O3 0.0140(6) 0.0173(6) 0.0200(7) -0.0010(5) 0.0034(5) 0.0016(5)
    O4 0.0170(6) 0.0152(6) 0.0184(7) -0.0024(5) 0.0009(5) 0.0010(5)
    O5 0.0153(6) 0.0155(6) 0.0188(7) -0.0003(5) 0.0019(5) -0.0004(5)
    O6 0.0289(8) 0.0198(7) 0.0249(7) 0.0063(6) 0.0129(6) 0.0057(6)
    O7 0.0356(9) 0.0487(10) 0.0377(10) -0.0030(8) 0.0115(8) 0.0180(8)
    O8 0.0288(8) 0.0391(9) 0.0259(8) 0.0001(7) 0.0113(7) 0.0019(7)
    V1 0.01259(15) 0.01394(14) 0.01701(16) -0.00089(12) 0.00259(12) -0.00022(12)
_geom_special_details
;
All s.u.'s (except the s.u. in the dihedral angle between two l.s. planes) are
estimated using the full covariance matrix. The cell s.u.'s are taken into
account individually in the estimation of s.u.'s in distances, angles and
torsion angles; correlations between s.u.'s in cell parameters are only used
when they are defined by crystal symmetry. An approximate (isotropic)
treatment of cell s.u.'s is used for estimating s.u.'s involving l.s. planes.
;
loop_
    _geom_bond_atom_site_label_1
    _geom_bond_atom_site_label_2
    _geom_bond_site_symmetry_2
    _geom_bond_distance
    _geom_bond_publ_flag
    C1 O2 . 1.278(2) ?
    C1 C2 . 1.404(2) ?
    C1 C4 . 1.488(2) ?
    C2 C3 . 1.383(3) ?
    C2 H2 . 0.88(2) ?
    C3 O3 1 1.298(2) ?
    C3 O3 . 1.298(2) ?
    C3 C10 . 1.487(2) ?
    C4 C5 . 1.391(3) ?
    C4 C9 . 1.398(3) ?
    C5 C6 . 1.387(3) ?
    C5 H5 . 0.95 ?
    C6 C7 . 1.383(3) ?
    C6 H6 . 0.95 ?
    C7 C8 . 1.383(3) ?
    C7 H7 . 0.95 ?
    C8 C9 . 1.393(3) ?
    C8 H8 . 0.95 ?
    C9 H9 . 0.95 ?
    C10 C11 . 1.397(3) ?
    C10 C15 . 1.398(2) ?
    C11 C12 . 1.389(3) ?
    C11 H11 . 0.95 ?
    C12 C13 . 1.385(3) ?
    C12 H12 . 0.95 ?
    C13 C14 . 1.391(3) ?
    C13 H13 . 0.95 ?
    C14 C15 . 1.388(3) ?
    C14 H14 . 0.95 ?
    C15 H15 . 0.95 ?
    C16 O4 . 1.286(2) ?
    C16 C17 . 1.397(2) ?
    C16 C19 . 1.487(2) ?
    C17 C18 . 1.396(2) ?
    C17 H17 . 0.92(2) ?
    C18 O5 . 1.281(2) ?
    C18 C25 . 1.492(2) ?
    C19 C20 . 1.396(2) ?
    C19 C24 . 1.396(2) ?
    C20 C21 . 1.389(2) ?
    C20 H20 . 0.95 ?
    C21 C22 . 1.382(3) ?
    C21 H21 . 0.95 ?
    C22 C23 . 1.391(3) ?
    C22 H22 . 0.95 ?
    C23 C24 . 1.389(2) ?
    C23 H23 . 0.95 ?
    C24 H24 . 0.95 ?
    C25 C30 . 1.390(2) ?
    C25 C26 . 1.396(3) ?
    C26 C27 . 1.388(3) ?
    C26 H26 . 0.95 ?
    C27 C28 . 1.385(3) ?
    C27 H27 . 0.95 ?
    C28 C29 . 1.385(3) ?
    C28 H28 . 0.95 ?
    C29 C30 . 1.387(3) ?
    C29 H29 . 0.95 ?
    C30 H30 . 0.95 ?
    C31 O6 . 1.427(2) ?
    C31 H31A . 0.98 ?
    C31 H31B . 0.98 ?
    C31 H31C . 0.98 ?
    C32 O7 1 1.429(3) ?
    C32 O7 . 1.429(3) ?
    C32 H32A . 1.02(3) ?
    C32 H32B . 0.98(3) ?
    C32 H32C . 1.04(3) ?
    C33 O8 . 1.431(3) ?
    C33 H33A . 0.98 ?
    C33 H33B . 0.98 ?
    C33 H33C . 0.98 ?
    O1 V1 . 1.5965(13) y
    O2 V1 . 1.9972(12) y
    O3 V1 . 2.0045(12) y
    O4 V1 . 1.9847(12) y
    O5 V1 . 1.9935(12) y
    O6 V1 . 2.3020(15) y
    O6 H6A . 0.82(3) ?
    O7 H7A . 0.87(3) ?
    O8 H8A . 0.90(3) ?
    V1 O3 1 2.0045(12) ?
loop_
    _geom_angle_atom_site_label_1
    _geom_angle_atom_site_label_2
    _geom_angle_atom_site_label_3
    _geom_angle_site_symmetry_1
    _geom_angle_site_symmetry_3
    _geom_angle
    _geom_angle_publ_flag
    O2 C1 C2 . . 124.94(16) ?
    O2 C1 C4 . . 115.89(15) ?
    C2 C1 C4 . . 119.16(16) ?
    C3 C2 C1 . . 125.94(17) ?
    C3 C2 H2 . . 116.6(13) ?
    C1 C2 H2 . . 117.4(13) ?
    O3 C3 C2 1 . 124.48(16) ?
    O3 C3 C2 . . 124.48(16) ?
    O3 C3 C10 1 . 115.71(15) ?
    O3 C3 C10 . . 115.71(15) ?
    C2 C3 C10 . . 119.79(16) ?
    C5 C4 C9 . . 119.63(17) ?
    C5 C4 C1 . . 119.09(16) ?
    C9 C4 C1 . . 121.27(16) ?
    C6 C5 C4 . . 120.29(17) ?
    C6 C5 H5 . . 119.9 ?
    C4 C5 H5 . . 119.9 ?
    C7 C6 C5 . . 119.86(18) ?
    C7 C6 H6 . . 120.1 ?
    C5 C6 H6 . . 120.1 ?
    C6 C7 C8 . . 120.56(18) ?
    C6 C7 H7 . . 119.7 ?
    C8 C7 H7 . . 119.7 ?
    C7 C8 C9 . . 119.92(18) ?
    C7 C8 H8 . . 120 ?
    C9 C8 H8 . . 120 ?
    C8 C9 C4 . . 119.74(18) ?
    C8 C9 H9 . . 120.1 ?
    C4 C9 H9 . . 120.1 ?
    C11 C10 C15 . . 118.96(17) ?
    C11 C10 C3 . . 121.47(16) ?
    C15 C10 C3 . . 119.55(16) ?
    C12 C11 C10 . . 120.26(18) ?
    C12 C11 H11 . . 119.9 ?
    C10 C11 H11 . . 119.9 ?
    C13 C12 C11 . . 120.54(19) ?
    C13 C12 H12 . . 119.7 ?
    C11 C12 H12 . . 119.7 ?
    C12 C13 C14 . . 119.54(18) ?
    C12 C13 H13 . . 120.2 ?
    C14 C13 H13 . . 120.2 ?
    C15 C14 C13 . . 120.31(18) ?
    C15 C14 H14 . . 119.8 ?
    C13 C14 H14 . . 119.8 ?
    C14 C15 C10 . . 120.38(18) ?
    C14 C15 H15 . . 119.8 ?
    C10 C15 H15 . . 119.8 ?
    O4 C16 C17 . . 124.21(16) ?
    O4 C16 C19 . . 115.61(15) ?
    C17 C16 C19 . . 120.13(16) ?
    C18 C17 C16 . . 124.84(17) ?
    C18 C17 H17 . . 118.1(12) ?
    C16 C17 H17 . . 117.1(12) ?
    O5 C18 C17 . . 125.10(16) ?
    O5 C18 C25 . . 115.35(15) ?
    C17 C18 C25 . . 119.55(16) ?
    C20 C19 C24 . . 119.11(16) ?
    C20 C19 C16 . . 118.82(16) ?
    C24 C19 C16 . . 122.05(16) ?
    C21 C20 C19 . . 120.30(17) ?
    C21 C20 H20 . . 119.8 ?
    C19 C20 H20 . . 119.8 ?
    C22 C21 C20 . . 120.26(17) ?
    C22 C21 H21 . . 119.9 ?
    C20 C21 H21 . . 119.9 ?
    C21 C22 C23 . . 119.92(17) ?
    C21 C22 H22 . . 120 ?
    C23 C22 H22 . . 120 ?
    C24 C23 C22 . . 120.10(17) ?
    C24 C23 H23 . . 120 ?
    C22 C23 H23 . . 120 ?
    C23 C24 C19 . . 120.27(17) ?
    C23 C24 H24 . . 119.9 ?
    C19 C24 H24 . . 119.9 ?
    C30 C25 C26 . . 119.14(17) ?
    C30 C25 C18 . . 119.14(16) ?
    C26 C25 C18 . . 121.66(16) ?
    C27 C26 C25 . . 120.20(17) ?
    C27 C26 H26 . . 119.9 ?
    C25 C26 H26 . . 119.9 ?
    C28 C27 C26 . . 120.01(18) ?
    C28 C27 H27 . . 120 ?
    C26 C27 H27 . . 120 ?
    C27 C28 C29 . . 120.19(18) ?
    C27 C28 H28 . . 119.9 ?
    C29 C28 H28 . . 119.9 ?
    C28 C29 C30 . . 119.81(18) ?
    C28 C29 H29 . . 120.1 ?
    C30 C29 H29 . . 120.1 ?
    C29 C30 C25 . . 120.60(18) ?
    C29 C30 H30 . . 119.7 ?
    C25 C30 H30 . . 119.7 ?
    O6 C31 H31A . . 109.5 ?
    O6 C31 H31B . . 109.5 ?
    H31A C31 H31B . . 109.5 ?
    O6 C31 H31C . . 109.5 ?
    H31A C31 H31C . . 109.5 ?
    H31B C31 H31C . . 109.5 ?
    O7 C32 H32A 1 . 108.0(15) ?
    O7 C32 H32A . . 108.0(15) ?
    O7 C32 H32B 1 . 111.6(17) ?
    O7 C32 H32B . . 111.6(17) ?
    H32A C32 H32B . . 109(2) ?
    O7 C32 H32C 1 . 110.7(14) ?
    O7 C32 H32C . . 110.7(14) ?
    H32A C32 H32C . . 110(2) ?
    H32B C32 H32C . . 108(2) ?
    O8 C33 H33A . . 109.5 ?
    O8 C33 H33B . . 109.5 ?
    H33A C33 H33B . . 109.5 ?
    O8 C33 H33C . . 109.5 ?
    H33A C33 H33C . . 109.5 ?
    H33B C33 H33C . . 109.5 ?
    C1 O2 V1 . . 127.28(11) ?
    C3 O3 V1 . . 126.95(11) ?
    C16 O4 V1 . . 128.73(11) ?
    C18 O5 V1 . . 127.87(11) ?
    C31 O6 V1 . . 128.35(12) ?
    C31 O6 H6A . . 107.1(18) ?
    V1 O6 H6A . . 122.5(18) ?
    C32 O7 H7A . . 109.3(18) ?
    C33 O8 H8A . . 111.0(19) ?
    O1 V1 O4 . . 101.25(6) ?
    O1 V1 O5 . . 99.43(6) ?
    O4 V1 O5 . . 89.13(5) ?
    O1 V1 O2 . . 99.25(6) ?
    O4 V1 O2 . . 159.47(6) ?
    O5 V1 O2 . . 88.66(5) ?
    O1 V1 O3 . 1 98.18(6) ?
    O4 V1 O3 . 1 86.02(5) ?
    O5 V1 O3 . 1 162.32(5) ?
    O2 V1 O3 . 1 89.94(5) ?
    O1 V1 O3 . . 98.18(6) ?
    O4 V1 O3 . . 86.02(5) ?
    O5 V1 O3 . . 162.32(5) ?
    O2 V1 O3 . . 89.94(5) ?
    O3 V1 O3 1 . 0.00(12) ?
    O1 V1 O6 . . 177.74(6) ?
    O4 V1 O6 . . 80.77(5) ?
    O5 V1 O6 . . 81.56(5) ?
    O2 V1 O6 . . 78.71(5) ?
    O3 V1 O6 1 . 80.89(5) ?
    O3 V1 O6 . . 80.89(5) ?
loop_
    _geom_hbond_atom_site_label_D
    _geom_hbond_atom_site_label_H
    _geom_hbond_atom_site_label_A
    _geom_hbond_site_symmetry_A
    _geom_hbond_distance_DH
    _geom_hbond_distance_HA
    _geom_hbond_distance_DA
    _geom_hbond_angle_DHA
    O6 H6A O7 1 0.82(3) 1.83(3) 2.644(2) 169(3)
    O7 H7A O8 4_565 0.87(3) 1.90(3) 2.749(2) 168(3)
    O8 H8A O3 1 0.90(3) 1.96(3) 2.853(2) 178(3)
    C13 H13 O1 2_645 0.95 2.58 3.487(2) 159.9
    C32 H32B O1 4_565 0.98(3) 2.43(3) 3.360(3) 159(2)
_iucr_refine_instructions_details
;
TITL 11Ccp7_0ma in P2(1)/c
CELL  0.71073  16.1411  10.7450  18.5378   90.000  113.579   90.000
ZERR     4.00   0.0001   0.0006   0.0013    0.000    0.002    0.000
LATT   1
SYMM  - X, 1/2 + Y, 1/2 - Z
SFAC  C    H    O    V
UNIT  132  136  32   4
MERG   2
OMIT    -4.00 180.00
OMIT     1   0   0
EQIV $1 x, y, z
HTAB O6 O7_$1
EQIV $2 x, -y+1/2, z-1/2
HTAB O7 O8_$2
EQIV $3 x, y, z
HTAB O8 O3_$3
EQIV $4 -x+1, y-1/2, -z+1/2
HTAB C13 O1_$4
EQIV $5 x, -y+1/2, z-1/2
HTAB C32 O1_$5
FMAP   2
PLAN   25
SIZE     0.05   0.07   0.47
ACTA
HTAB    2.00000
BOND   $H
L.S.   4
TEMP  -173.00
WGHT    0.038300    2.010400
FVAR       0.08386
C1    1    0.367649    0.399607    0.057695    11.00000    0.01701    0.01575 =
         0.01575   -0.00378    0.00648   -0.00138
C2    1    0.437062    0.320288    0.105465    11.00000    0.01152    0.01995 =
         0.01883   -0.00037    0.00440   -0.00035
C3    1    0.425587    0.204894    0.133267    11.00000    0.01565    0.01942 =
         0.01444   -0.00228    0.00490    0.00017
C4    1    0.391669    0.521825    0.033510    11.00000    0.01490    0.01467 =
         0.02227   -0.00062    0.00911    0.00132
C5    1    0.335137    0.572887   -0.038307    11.00000    0.01538    0.02042 =
         0.02380   -0.00066    0.00740   -0.00048
AFIX  43
H5    2    0.282624    0.528969   -0.071500    11.00000   -1.20000
AFIX   0
C6    1    0.355087    0.687619   -0.061672    11.00000    0.02032    0.02212 =
         0.02661    0.00624    0.01069    0.00500
AFIX  43
H6    2    0.316641    0.721866   -0.110992    11.00000   -1.20000
AFIX   0
C7    1    0.431062    0.752077   -0.013030    11.00000    0.02434    0.01694 =
         0.03422    0.00251    0.01729    0.00052
AFIX  43
H7    2    0.444124    0.831223   -0.028804    11.00000   -1.20000
AFIX   0
C8    1    0.488204    0.702290    0.058403    11.00000    0.02219    0.02114 =
         0.03014   -0.00441    0.01004   -0.00574
AFIX  43
H8    2    0.540507    0.746892    0.091309    11.00000   -1.20000
AFIX   0
C9    1    0.468969    0.586678    0.082032    11.00000    0.02164    0.02077 =
         0.02035   -0.00105    0.00564   -0.00142
AFIX  43
H9    2    0.508238    0.552043    0.130940    11.00000   -1.20000
AFIX   0
C10   1    0.506047    0.129144    0.180993    11.00000    0.01610    0.02089 =
         0.01553    0.00287    0.00571    0.00284
C11   1    0.589912    0.184303    0.223569    11.00000    0.01986    0.02507 =
         0.01969    0.00494    0.00462    0.00046
AFIX  43
H11   2    0.595768    0.272309    0.224095    11.00000   -1.20000
AFIX   0
C12   1    0.664763    0.110975    0.265134    11.00000    0.01729    0.03727 =
         0.02261    0.00705    0.00272    0.00201
AFIX  43
H12   2    0.721625    0.149198    0.293674    11.00000   -1.20000
AFIX   0
C13   1    0.657179   -0.017401    0.265310    11.00000    0.02383    0.03638 =
         0.02254    0.01133    0.00858    0.01354
AFIX  43
H13   2    0.708589   -0.067162    0.293758    11.00000   -1.20000
AFIX   0
C14   1    0.573772   -0.072963    0.223546    11.00000    0.03063    0.02342 =
         0.02269    0.00643    0.01190    0.00667
AFIX  43
H14   2    0.568214   -0.160980    0.223572    11.00000   -1.20000
AFIX   0
C15   1    0.498623   -0.000431    0.181834    11.00000    0.02013    0.02250 =
         0.01719    0.00205    0.00570    0.00142
AFIX  43
H15   2    0.441814   -0.039054    0.153693    11.00000   -1.20000
AFIX   0
C16   1    0.118158   -0.009360   -0.019686    11.00000    0.01374    0.01596 =
         0.01887   -0.00177    0.00696   -0.00056
C17   1    0.055364    0.055566   -0.083384    11.00000    0.01621    0.01593 =
         0.01782   -0.00241    0.00280   -0.00173
C18   1    0.057630    0.183491   -0.095532    11.00000    0.01357    0.01891 =
         0.01493   -0.00165    0.00535    0.00119
C19   1    0.110047   -0.146493   -0.013729    11.00000    0.01795    0.01446 =
         0.01477   -0.00003    0.00668    0.00035
C20   1    0.187846   -0.215691    0.027794    11.00000    0.01562    0.01861 =
         0.01604   -0.00088    0.00494   -0.00131
AFIX  43
H20   2    0.244057   -0.174458    0.053918    11.00000   -1.20000
AFIX   0
C21   1    0.183440   -0.344576    0.031086    11.00000    0.01997    0.01866 =
         0.01986    0.00369    0.00912    0.00553
AFIX  43
H21   2    0.236701   -0.391133    0.059201    11.00000   -1.20000
AFIX   0
C22   1    0.101892   -0.405318   -0.006375    11.00000    0.02701    0.01468 =
         0.02236    0.00146    0.01117   -0.00087
AFIX  43
H22   2    0.099328   -0.493564   -0.004872    11.00000   -1.20000
AFIX   0
C23   1    0.023577   -0.337111   -0.046278    11.00000    0.02084    0.01923 =
         0.02384   -0.00096    0.00903   -0.00423
AFIX  43
H23   2   -0.032715   -0.378714   -0.071056    11.00000   -1.20000
AFIX   0
C24   1    0.027541   -0.208264   -0.049956    11.00000    0.01674    0.01824 =
         0.01802    0.00058    0.00648    0.00160
AFIX  43
H24   2   -0.026101   -0.161972   -0.077231    11.00000   -1.20000
AFIX   0
C25   1   -0.013087    0.241403   -0.166725    11.00000    0.01416    0.01780 =
         0.01760    0.00162    0.00397   -0.00043
C26   1   -0.050668    0.177984   -0.238289    11.00000    0.01783    0.01941 =
         0.02131   -0.00113    0.00641   -0.00101
AFIX  43
H26   2   -0.033831    0.094168   -0.241669    11.00000   -1.20000
AFIX   0
C27   1   -0.112551    0.236998   -0.304517    11.00000    0.01808    0.03318 =
         0.01660    0.00037    0.00365   -0.00290
AFIX  43
H27   2   -0.136858    0.194263   -0.353435    11.00000   -1.20000
AFIX   0
C28   1   -0.138878    0.358178   -0.299309    11.00000    0.01789    0.03184 =
         0.02218    0.00945    0.00376    0.00215
AFIX  43
H28   2   -0.181570    0.398232   -0.344617    11.00000   -1.20000
AFIX   0
C29   1   -0.103143    0.421137   -0.228230    11.00000    0.02226    0.02011 =
         0.02962    0.00612    0.00578    0.00476
AFIX  43
H29   2   -0.122202    0.503648   -0.224493    11.00000   -1.20000
AFIX   0
C30   1   -0.039473    0.363397   -0.162544    11.00000    0.01923    0.01961 =
         0.02032    0.00009    0.00355    0.00022
AFIX  43
H30   2   -0.013651    0.407614   -0.114247    11.00000   -1.20000
AFIX   0
C31   1    0.335366    0.051561   -0.042924    11.00000    0.02139    0.01909 =
         0.02728   -0.00165    0.00948    0.00175
AFIX  33
H31A  2    0.304481   -0.025207   -0.039285    11.00000   -1.50000
H31B  2    0.392780    0.058448    0.003141    11.00000   -1.50000
H31C  2    0.347093    0.049703   -0.090859    11.00000   -1.50000
AFIX   0
C32   1    0.171570    0.284425   -0.216847    11.00000    0.03730    0.05362 =
         0.03191   -0.00109    0.01526   -0.01186
C33   1    0.249444   -0.044127    0.220123    11.00000    0.03954    0.03088 =
         0.03186    0.00193    0.01110   -0.00139
AFIX 137
H33A  2    0.238189   -0.077974    0.264464    11.00000   -1.50000
H33B  2    0.263999   -0.112233    0.192004    11.00000   -1.50000
H33C  2    0.195319   -0.000568    0.184193    11.00000   -1.50000
AFIX   0
O1    3    0.191956    0.264543    0.111983    11.00000    0.01640    0.02279 =
         0.02190   -0.00223    0.00502   -0.00140
O2    3    0.283255    0.374640    0.031415    11.00000    0.01362    0.01567 =
         0.02276   -0.00025    0.00348   -0.00085
O3    3    0.347748    0.154075    0.119306    11.00000    0.01400    0.01735 =
         0.01998    0.00163    0.00337   -0.00100
O4    3    0.187036    0.040983    0.034973    11.00000    0.01697    0.01517 =
         0.01844    0.00097    0.00094   -0.00242
O5    3    0.117216    0.258598   -0.049870    11.00000    0.01526    0.01553 =
         0.01883   -0.00036    0.00194   -0.00030
O6    3    0.279659    0.156030   -0.045501    11.00000    0.02892    0.01976 =
         0.02495    0.00568    0.01290    0.00630
O7    3    0.266085    0.291780   -0.168699    11.00000    0.03557    0.04867 =
         0.03771    0.01805    0.01153   -0.00301
O8    3    0.323660    0.041139    0.248899    11.00000    0.02879    0.03906 =
         0.02590    0.00190    0.01133    0.00009
V1    4    0.226084    0.217671    0.046818    11.00000    0.01259    0.01394 =
         0.01701   -0.00022    0.00259   -0.00089
H2    2    0.493232    0.344739    0.117683    11.00000    0.01660
H6A   2    0.281525    0.203228   -0.079757    11.00000    0.04067
H7A   2    0.291751    0.340325   -0.190843    11.00000    0.05155
H8A   2    0.332533    0.077554    0.209133    11.00000    0.06459
H17   2    0.009534    0.009936   -0.120069    11.00000    0.01778
H32A  2    0.146125    0.209657   -0.198721    11.00000    0.04879
H32B  2    0.160132    0.273007   -0.272499    11.00000    0.06630
H32C  2    0.138782    0.364552   -0.211534    11.00000    0.04455
HKLF 4
REM  11Ccp7_0ma in P2(1)/c
REM R1 =  0.0414 for   5545 Fo > 4sig(Fo)  and  0.0627 for all   7317 data
REM    412 parameters refined using      0 restraints
END
WGHT      0.0383      2.0104
REM Highest difference peak  0.446,  deepest hole -0.429,  1-sigma level  0.062
Q1    1   0.4035  0.0789 -0.0219  11.00000  0.05    0.44
Q2    1   0.3189  0.0006 -0.0078  11.00000  0.05    0.36
Q3    1   0.0161  0.2169 -0.1366  11.00000  0.05    0.33
Q4    1   0.1464 -0.1830  0.0110  11.00000  0.05    0.32
Q5    1   0.3923  0.4584  0.0432  11.00000  0.05    0.31
Q6    1   0.1136 -0.0775 -0.0212  11.00000  0.05    0.31
Q7    1  -0.0744  0.3866 -0.1966  11.00000  0.05    0.31
Q8    1  -0.0523  0.2087 -0.2010  11.00000  0.05    0.30
Q9    1   0.4738  0.1670  0.1578  11.00000  0.05    0.29
Q10   1   0.1718 -0.2771  0.0494  11.00000  0.05    0.29
Q11   1   0.6130  0.1410  0.2560  11.00000  0.05    0.29
Q12   1   0.0933  0.0328 -0.0508  11.00000  0.05    0.28
Q13   1   0.0630  0.1175 -0.0776  11.00000  0.05    0.28
Q14   1   0.6547  0.0481  0.2524  11.00000  0.05    0.28
Q15   1   0.4252  0.5612  0.0554  11.00000  0.05    0.28
Q16   1   0.2659  0.1933  0.0216  11.00000  0.05    0.28
Q17   1   0.1550  0.0258  0.0082  11.00000  0.05    0.27
Q18   1  -0.0105  0.3013 -0.1767  11.00000  0.05    0.27
Q19   1   0.0290 -0.2677 -0.0295  11.00000  0.05    0.27
Q20   1   0.5476  0.1520  0.1957  11.00000  0.05    0.27
Q21   1   0.2159  0.2489  0.0945  11.00000  0.05    0.27
Q22   1   0.5084  0.0735  0.1709  11.00000  0.05    0.27
Q23   1   0.4234  0.2594  0.1119  11.00000  0.05    0.27
Q24   1   0.3177  0.3186 -0.1602  11.00000  0.05    0.26
Q25   1   0.3993  0.3379  0.0733  11.00000  0.05    0.26
;
