# Supplementary material for: trans-Bis(1,3-diphenyl­propane-1,3-dionato)(methanol)oxidovanadium(IV) methanol disolvate
Source: Acta Crystallogr Sect E Struct Rep Online. 2012 Oct 3;68(Pt 12):m1442–3. doi: 10.1107/S1600536812044686 (PMC3588710; doi:10.1107/S1600536812044686)
Supplement: Supplementary file 2 [file e-68-m1442-Isup2.hkl]

#
# h,k,l, Fc-squared, Fo-squared, sigma(Fo-squared) and status flag
#
data_I
_shelx_title ' 11Ccp7_0ma in P2(1)/c'
_shelx_refln_list_code          4
_shelx_F_calc_maximum      370.49
_exptl_crystal_F_000      1276.00
_reflns_d_resolution_high  0.7500
 
loop_
 _symmetry_equiv_pos_as_xyz
 'x, y, z'
 '-x, y+1/2, -z+1/2'
 '-x, -y, -z'
 'x, -y-1/2, z-1/2'
 
_cell_length_a    16.1411
_cell_length_b    10.7450
_cell_length_c    18.5378
_cell_angle_alpha  90.000
_cell_angle_beta  113.579
_cell_angle_gamma  90.000
 
_shelx_F_squared_multiplier     1.000
 
loop_
 _refln_index_h
 _refln_index_k
 _refln_index_l
 _refln_F_squared_calc
 _refln_F_squared_meas
 _refln_F_squared_sigma
 _refln_observed_status
   2   0   0     2609.37     2645.44     30.82 o
   3   0   0       21.14       14.47      3.86 o
   4   0   0      270.01      254.55      9.93 o
   5   0   0      103.64      131.59      9.81 o
   6   0   0     1067.21     1202.77     22.34 o
   7   0   0     2106.12     1993.65     42.19 o
   8   0   0      123.80      119.85     12.12 o
   9   0   0     4177.20     4103.38     69.18 o
  10   0   0       52.90       35.92     12.08 o
  11   0   0      901.94      923.81     40.47 o
  12   0   0        7.02       23.11     14.09 o
  13   0   0     8963.56     8754.94    149.33 o
  14   0   0        1.99       10.35     16.00 o
  15   0   0      564.35      553.47     48.32 o
  16   0   0       36.11       12.80     22.59 o
  17   0   0      971.26      851.21     63.58 o
  18   0   0     2330.34     2507.19    170.65 o
  19   0   0      424.63      372.59     88.17 o
   1   1   0    17081.25    15114.21    556.36 o
   2   1   0     2311.51     2255.93     18.45 o
   3   1   0    32945.09    33605.67    227.69 o
   4   1   0     2495.92     2473.91     22.94 o
   5   1   0     1577.89     1583.24     17.82 o
   6   1   0       47.38       24.60      4.73 o
   7   1   0     2179.19     2355.90     26.62 o
   8   1   0     1085.28      963.02     18.47 o
   9   1   0      743.86      887.69     20.67 o
  10   1   0        3.82       11.32      7.49 o
  11   1   0     1195.48     1241.68     29.36 o
  12   1   0      595.78      639.39     26.33 o
  13   1   0     4004.94     3940.79     62.45 o
  14   1   0      289.56      357.78     24.44 o
  15   1   0      204.59      179.32     19.86 o
  16   1   0      263.76      260.02     25.82 o
  17   1   0      623.76      691.81     73.28 o
  18   1   0      106.95      103.98     56.02 o
  19   1   0      947.25     1246.21    139.37 o
   0   2   0    30941.59    31515.47    722.43 o
   1   2   0     9999.80     9987.23     90.44 o
   2   2   0      366.13      360.04     10.57 o
   3   2   0     8377.77     8230.23     58.18 o
   4   2   0     8198.53     8305.56     58.65 o
   5   2   0    11852.09    12214.10     84.69 o
   6   2   0     4224.68     4328.81     36.71 o
   7   2   0      597.06      847.86     18.20 o
   8   2   0       90.62       70.38      8.24 o
   9   2   0      941.37      888.16     21.59 o
  10   2   0        0.10       -9.23      6.69 o
  11   2   0      167.25      148.52     13.06 o
  12   2   0      773.20      827.24     34.07 o
  13   2   0        8.26        4.27     11.29 o
  14   2   0     1008.31     1040.52     39.78 o
  15   2   0     1321.47     1361.20     46.10 o
  16   2   0      101.07      106.40     22.01 o
  17   2   0      534.97      635.64    101.55 o
  18   2   0       26.16       55.36     30.54 o
  19   2   0        0.19       55.25     31.12 o
   1   3   0     6999.71     6840.47     75.98 o
   2   3   0    15783.11    15286.45    130.56 o
   3   3   0     3270.83     3024.63     30.73 o
   4   3   0     3397.91     3277.03     30.26 o
   5   3   0     1779.75     1498.52     17.24 o
   6   3   0      112.28      194.19      8.13 o
   7   3   0     4231.73     4437.88     45.28 o
   8   3   0     5095.09     5668.33     54.36 o
   9   3   0      349.80      403.66     15.38 o
  10   3   0     1195.63     1278.95     25.19 o
  11   3   0      126.72       98.09     10.97 o
  12   3   0     1229.38     1264.79     33.73 o
  13   3   0       95.88       72.69     14.67 o
  14   3   0      158.88      147.34     17.96 o
  15   3   0       24.49        6.50     13.77 o
  16   3   0      127.19      170.51     23.07 o
  17   3   0     1152.52     1180.11     76.49 o
  18   3   0        3.71      -15.67     28.63 o
  19   3   0      128.77      153.23     96.70 o
   0   4   0     5502.78     5258.08     92.45 o
   1   4   0      487.16      488.94     15.43 o
   2   4   0     1873.20     1787.69     22.42 o
   3   4   0     7543.27     7390.81     70.27 o
   4   4   0      172.37      155.71      7.89 o
   5   4   0     5905.87     6206.06     56.95 o
   6   4   0      284.24      252.76     10.55 o
   7   4   0      696.79      630.40     17.95 o
   8   4   0       33.99       23.30      6.22 o
   9   4   0     3250.86     3532.81     41.88 o
  10   4   0     1130.50     1202.85     25.25 o
  11   4   0     1019.50     1016.31     26.07 o
  12   4   0       73.68       51.93     12.73 o
  13   4   0      144.67      155.42     19.21 o
  14   4   0       78.26       67.14     16.70 o
  15   4   0        7.04      -12.43     13.85 o
  16   4   0      524.92      485.72     36.56 o
  17   4   0      159.95      212.59     48.51 o
  18   4   0      221.75      279.92    158.57 o
   1   5   0     4283.49     4379.23     60.00 o
   2   5   0     6295.75     6969.43     94.63 o
   3   5   0        7.14        3.53      4.09 o
   4   5   0     1502.98     1588.17     24.55 o
   5   5   0      524.24      503.30     20.16 o
   6   5   0     3958.92     3747.74     41.87 o
   7   5   0     1522.30     1502.69     24.00 o
   8   5   0      726.92      727.57     19.19 o
   9   5   0      101.68      110.39     10.15 o
  10   5   0     1282.88     1243.57     29.94 o
  11   5   0       16.74       -0.06      9.23 o
  12   5   0      580.78      614.20     35.93 o
  13   5   0       19.46        3.51     12.27 o
  14   5   0      206.75      202.98     24.71 o
  15   5   0      279.25      270.92     29.13 o
  16   5   0      229.80      197.09     29.47 o
  17   5   0        0.36      -13.49     23.86 o
  18   5   0        1.83        4.47     37.54 o
   0   6   0        5.74        2.84      5.00 o
   1   6   0      297.15      347.11     13.17 o
   2   6   0      472.26      463.42     16.26 o
   3   6   0     1341.51     1368.64     22.95 o
   4   6   0       44.51       33.98      6.54 o
   5   6   0      220.44      276.72     11.25 o
   6   6   0      332.95      374.20     15.57 o
   7   6   0       82.61       52.61      9.68 o
   8   6   0        1.74       -0.88      7.34 o
   9   6   0     3381.68     3470.37     46.38 o
  10   6   0      306.10      375.81     25.07 o
  11   6   0      111.49       96.38     14.67 o
  12   6   0        0.14      -11.37     12.33 o
  13   6   0      382.86      389.83     30.58 o
  14   6   0      176.02      135.57     21.99 o
  15   6   0       18.12       23.84     17.53 o
  16   6   0        4.33      -18.34     21.82 o
  17   6   0       26.37        7.12     30.17 o
   1   7   0       32.57       49.38      7.25 o
   2   7   0      322.25      289.45     11.47 o
   3   7   0      311.31      369.66     35.31 o
   4   7   0      491.00      540.85     15.79 o
   5   7   0        0.04        1.01      5.33 o
   6   7   0      502.84      531.30     16.74 o
   7   7   0     1741.69     1734.46     30.20 o
   8   7   0      377.92      375.94     18.11 o
   9   7   0      249.62      218.19     20.33 o
  10   7   0      178.32      148.85     34.41 o
  11   7   0     1086.46      932.32     49.90 o
  12   7   0      133.13       87.99     24.58 o
  13   7   0       81.54       97.57     20.15 o
  14   7   0       48.38       74.16     20.28 o
  15   7   0        0.52      -17.68     18.39 o
  16   7   0       50.87       48.59     27.58 o
  17   7   0        8.98       -1.53     24.90 o
   0   8   0       11.95       12.09      7.30 o
   1   8   0      290.25      332.52     10.54 o
   2   8   0       29.06       20.51      6.27 o
   3   8   0      804.23      837.57     29.84 o
   4   8   0       48.54       46.52     11.96 o
   5   8   0      646.22      667.09     16.94 o
   6   8   0      332.78      325.44     13.50 o
   7   8   0      312.39      324.42     17.81 o
   8   8   0     1881.75     1880.52     47.42 o
   9   8   0       27.87       26.12     14.94 o
  10   8   0     1331.75     1259.24     83.62 o
  11   8   0       68.67       82.93     22.41 o
  12   8   0      397.15      372.61     33.87 o
  13   8   0       75.35       53.31     20.50 o
  14   8   0        1.45       12.41     20.87 o
  15   8   0        9.68      -15.13     26.69 o
  16   8   0       29.65       -2.51     35.61 o
   1   9   0      159.72      162.62      8.27 o
   2   9   0       36.91       28.42      6.36 o
   3   9   0      163.99      172.28     17.45 o
   4   9   0      810.01      886.85     35.54 o
   5   9   0     1186.23     1245.23     37.55 o
   6   9   0       33.90       43.28      8.94 o
   7   9   0      609.03      563.82     25.01 o
   8   9   0      716.41      690.08     29.75 o
   9   9   0       27.45       25.00     25.95 o
  10   9   0      529.49      587.53     41.30 o
  11   9   0      141.65      121.89     26.05 o
  12   9   0      265.41      259.30     31.20 o
  13   9   0      200.15      271.82     50.33 o
  14   9   0      597.53      682.25     54.52 o
  15   9   0       57.38       57.97     29.46 o
   0  10   0       56.05       34.25     10.86 o
   1  10   0      610.40      536.61     16.88 o
   2  10   0       93.37       82.09      9.57 o
   3  10   0      192.38      197.07     26.93 o
   4  10   0      189.95      159.74     27.02 o
   5  10   0       19.15       41.84     12.99 o
   6  10   0      310.51      313.48     23.40 o
   7  10   0      537.45      566.24     25.01 o
   8  10   0      381.95      343.37     32.00 o
   9  10   0        0.79      -26.59     13.29 o
  10  10   0        2.19       -6.83     17.25 o
  11  10   0      205.27      265.55     32.10 o
  12  10   0        2.76       -4.68     20.67 o
  13  10   0      383.28      383.14     54.83 o
  14  10   0      141.96      187.89     35.29 o
   1  11   0      273.51      303.42     15.72 o
   2  11   0      104.40       85.12     21.35 o
   3  11   0      348.01      362.55     36.51 o
   4  11   0      161.75      142.78     32.98 o
   5  11   0      324.48      418.13     36.20 o
   6  11   0       55.39       39.25     15.29 o
   7  11   0       20.65       -3.15     17.69 o
   8  11   0       79.61       61.61     20.67 o
   9  11   0        0.21        7.38     15.55 o
  10  11   0      314.00      285.37     31.29 o
  11  11   0       39.81       76.69     38.19 o
  12  11   0        2.40      -33.41     34.70 o
   0  12   0       78.36      109.72     19.59 o
   1  12   0       13.10      -10.41      9.50 o
   2  12   0     1598.91     1558.00     75.57 o
   3  12   0       29.82       25.77     11.62 o
   4  12   0     1194.79     1146.95     36.54 o
   5  12   0      375.56      331.63     39.63 o
   6  12   0        4.22      -10.31     17.01 o
   7  12   0      424.02      439.56     27.95 o
   8  12   0       10.43       12.07     15.37 o
   9  12   0      130.52      156.54     31.15 o
  10  12   0       28.78       20.29     22.70 o
   1  13   0      753.00      698.92     31.81 o
   2  13   0       11.86      -19.07     12.70 o
   3  13   0       82.21       84.36     16.53 o
   4  13   0       80.73       84.06     15.72 o
   5  13   0      546.41      607.14     51.02 o
   6  13   0       96.17      112.84     30.56 o
   7  13   0      252.68      271.11     42.93 o
   8  13   0       62.30       62.72     23.76 o
   0  14   0      429.24      459.34     49.77 o
   1  14   0       20.25       13.12     17.58 o
   2  14   0      324.94      234.97     26.83 o
   3  14   0      397.20      449.86     31.73 o
   4  14   0      437.44      471.98     28.44 o
 -19   1   1        4.07       21.12     30.21 o
 -18   1   1      104.62       36.34     27.98 o
 -17   1   1      422.86      435.99     33.32 o
 -16   1   1      450.96      403.36     30.41 o
 -15   1   1       54.67       60.82     14.94 o
 -14   1   1      392.49      345.15     22.32 o
 -13   1   1       61.73       63.61     12.77 o
 -12   1   1        0.22        2.13     10.53 o
 -11   1   1     1114.70     1216.92     28.47 o
 -10   1   1       21.78       12.99      7.99 o
  -9   1   1      245.17      324.71     13.04 o
  -8   1   1      606.11      700.23     16.44 o
  -7   1   1      228.52      230.67      9.24 o
  -6   1   1      341.51      429.33     10.67 o
  -5   1   1       35.53       16.16      4.08 o
  -4   1   1      256.67      236.87      6.76 o
  -3   1   1    22181.97    21881.41    138.79 o
  -2   1   1      754.49      696.30      8.07 o
  -1   1   1     2370.79     2062.15     70.73 o
   0   1   1      499.06      403.10     31.32 o
   1   1   1     4617.34     4650.79     31.13 o
   2   1   1     1126.84     1139.21     11.78 o
   3   1   1     2972.42     2916.98     25.55 o
   4   1   1       33.91       45.30      5.30 o
   5   1   1       29.39       29.40      4.64 o
   6   1   1      125.99      135.20      7.01 o
   7   1   1      354.21      350.62     11.46 o
   8   1   1      114.46      192.30     10.37 o
   9   1   1      189.86      238.77     13.16 o
  10   1   1       25.01       15.61      8.02 o
  11   1   1      238.53      252.72     16.19 o
  12   1   1      137.15      121.62     14.59 o
  13   1   1      541.90      491.23     25.04 o
  14   1   1        9.05      -10.96     10.95 o
  15   1   1      138.48      137.22     20.92 o
  16   1   1      101.37       79.16     19.36 o
  17   1   1       51.95       43.86     29.90 o
  18   1   1       45.83       34.57     30.58 o
  19   1   1        0.12        1.94     32.77 o
 -19   2   1      150.35      135.31     38.06 o
 -18   2   1      192.01      154.65     36.56 o
 -17   2   1      165.04      181.35     26.72 o
 -16   2   1       76.86       78.10     18.08 o
 -15   2   1       83.15       65.22     15.82 o
 -14   2   1        1.83        6.08     11.37 o
 -13   2   1      459.78      467.07     23.83 o
 -12   2   1      994.18     1031.59     29.58 o
 -11   2   1       12.99        7.83      8.36 o
 -10   2   1       15.24       14.55      7.00 o
  -9   2   1       38.06       40.47      8.73 o
  -8   2   1     4675.91     5070.24     54.72 o
  -7   2   1     3309.47     3817.85     39.23 o
  -6   2   1      104.84       91.69      5.80 o
  -5   2   1     1607.42     1753.22     18.58 o
  -4   2   1     2609.41     2610.28     23.21 o
  -3   2   1     2042.42     2178.64     19.43 o
  -2   2   1        1.14       -4.23      2.11 o
  -1   2   1    11397.91    11176.03     87.62 o
   0   2   1     5970.19     6235.72     61.85 o
   1   2   1     3943.30     3954.82     40.09 o
   2   2   1      418.09      449.07      6.88 o
   3   2   1      615.49      625.25      9.23 o
   4   2   1        1.54        3.17      3.23 o
   5   2   1      259.15      292.95      8.72 o
   6   2   1    11648.01    12503.17     92.69 o
   7   2   1      787.21      904.79     17.83 o
   8   2   1      474.18      384.13     15.23 o
   9   2   1      622.69      659.45     21.07 o
  10   2   1      797.25      695.93     21.46 o
  11   2   1     1116.04     1061.45     27.79 o
  12   2   1       21.06        3.24     10.01 o
  13   2   1       78.27       63.34     19.45 o
  14   2   1      336.52      306.07     24.61 o
  15   2   1      181.62      136.71     19.45 o
  16   2   1      547.91      513.86     38.14 o
  17   2   1      504.25      432.10     49.59 o
  18   2   1       99.91       98.43     35.39 o
  19   2   1       10.87       11.92     37.84 o
 -19   3   1       20.35      -14.93     73.24 o
 -18   3   1      643.08      672.77     75.34 o
 -17   3   1       36.01       32.38     21.46 o
 -16   3   1     1296.06     1373.91     53.32 o
 -15   3   1       21.25       32.19     14.97 o
 -14   3   1      256.04      267.19     23.56 o
 -13   3   1      741.04      808.22     33.46 o
 -12   3   1      146.10      121.68     12.88 o
 -11   3   1     2298.05     2264.97     36.67 o
 -10   3   1       33.40       39.70      8.38 o
  -9   3   1     1664.86     1591.46     26.35 o
  -8   3   1       12.37       16.46      6.18 o
  -7   3   1     1282.18     1257.46     19.68 o
  -6   3   1      978.25     1088.88     16.33 o
  -5   3   1       10.90        1.30      3.04 o
  -4   3   1      826.99      912.65     13.17 o
  -3   3   1      420.14      443.83      9.00 o
  -2   3   1     1018.61     1037.45     15.08 o
  -1   3   1        6.12        4.17      2.41 o
   0   3   1      172.69      251.62      8.10 o
   1   3   1       61.54       87.56      7.00 o
   2   3   1     1098.26     1030.42     16.10 o
   3   3   1      497.67      502.80      8.13 o
   4   3   1      159.48      287.33      8.42 o
   5   3   1     1253.99     1429.07     17.64 o
   6   3   1     6913.52     7301.05     64.12 o
   7   3   1       23.00       22.86      6.92 o
   8   3   1     1304.34     1508.67     25.61 o
   9   3   1       65.72       29.07      7.54 o
  10   3   1       76.81       98.53     10.56 o
  11   3   1      498.90      422.15     18.62 o
  12   3   1      191.88      178.42     17.64 o
  13   3   1     1471.69     1493.35     41.45 o
  14   3   1       45.04       35.47     14.53 o
  15   3   1       88.80      109.32     20.03 o
  16   3   1      210.92      210.30     27.13 o
  17   3   1      391.76      425.80     49.32 o
  18   3   1       27.93      -17.78     32.18 o
 -19   4   1      262.15      256.08     55.06 o
 -18   4   1      205.37      163.11     61.86 o
 -17   4   1       82.48       46.53     28.08 o
 -16   4   1      260.11      198.40     28.51 o
 -15   4   1     1774.60     1803.92     52.94 o
 -14   4   1       95.49      109.78     17.91 o
 -13   4   1      562.94      624.09     31.94 o
 -12   4   1     2629.02     2431.70     49.74 o
 -11   4   1      117.05      129.39     11.66 o
 -10   4   1     1159.96     1134.92     26.17 o
  -9   4   1     1239.08     1378.91     23.30 o
  -8   4   1     1929.50     1901.24     26.76 o
  -7   4   1     2207.17     2350.82     33.36 o
  -6   4   1     4270.32     4357.45     45.14 o
  -5   4   1       82.49       89.94      6.81 o
  -4   4   1      178.87      125.35      5.80 o
  -3   4   1     2494.56     2615.35     25.93 o
  -2   4   1      282.80      226.94      9.84 o
  -1   4   1     2271.74     2296.30     26.12 o
   0   4   1     1542.95     1568.60     25.25 o
   1   4   1      882.59     1064.23     17.80 o
   2   4   1     2563.63     2762.48     34.00 o
   3   4   1     4257.48     4236.93     57.65 o
   4   4   1      446.93      428.17     11.40 o
   5   4   1     4039.21     3841.10     37.42 o
   6   4   1        7.50        9.69      5.10 o
   7   4   1      378.57      312.48     15.52 o
   8   4   1       22.12       18.28      6.17 o
   9   4   1      600.30      716.03     22.56 o
  10   4   1        3.90        8.17      7.52 o
  11   4   1      215.44      160.37     12.99 o
  12   4   1      130.95       94.73     18.69 o
  13   4   1     1176.75     1085.80     43.71 o
  14   4   1     1738.32     1654.17     49.67 o
  15   4   1      745.30      754.88     40.34 o
  16   4   1     1444.10     1452.69     66.51 o
  17   4   1        3.77      -35.43     28.10 o
  18   4   1        0.64      -17.25     31.38 o
 -18   5   1       35.82       25.87     32.78 o
 -17   5   1      235.58      241.17     40.75 o
 -16   5   1     1190.50     1208.39     56.15 o
 -15   5   1      322.90      334.00     30.17 o
 -14   5   1      122.96      167.55     21.26 o
 -13   5   1      252.72      252.04     23.96 o
 -12   5   1      206.43      192.00     19.22 o
 -11   5   1      667.95      636.61     25.06 o
 -10   5   1       50.88       28.59      8.31 o
  -9   5   1     2735.98     2693.45     52.79 o
  -8   5   1       79.94       97.89      8.78 o
  -7   5   1      917.53      962.29     19.65 o
  -6   5   1      999.30      856.51     17.73 o
  -5   5   1     1217.74     1110.40     23.92 o
  -4   5   1     2046.94     2094.45     26.92 o
  -3   5   1      125.27       57.10      5.04 o
  -2   5   1      977.60      980.58     19.68 o
  -1   5   1     9637.17    10007.54    100.11 o
   0   5   1    10829.41    11366.31    139.84 o
   1   5   1      516.66      486.78     19.01 o
   2   5   1     3038.40     3071.20     36.65 o
   3   5   1       18.44       18.12      5.51 o
   4   5   1     1360.56     1265.91     19.18 o
   5   5   1       19.51        3.87      4.68 o
   6   5   1      521.54      451.47     20.36 o
   7   5   1      623.66      614.13     16.61 o
   8   5   1      121.71      121.20     10.12 o
   9   5   1      603.06      665.78     21.59 o
  10   5   1       45.70       47.95     12.30 o
  11   5   1      395.64      420.03     26.27 o
  12   5   1      457.25      407.69     27.10 o
  13   5   1      183.82      190.98     21.08 o
  14   5   1        5.34       36.14     16.58 o
  15   5   1      403.04      407.00     36.29 o
  16   5   1       51.97       51.24     23.38 o
  17   5   1      623.12      573.22     93.86 o
  18   5   1      396.15      421.74     88.17 o
 -18   6   1       24.30       -3.10     33.81 o
 -17   6   1      348.26      402.81     46.47 o
 -16   6   1      162.45      209.94     35.31 o
 -15   6   1      897.56      858.11     46.80 o
 -14   6   1      170.43      153.48     41.66 o
 -13   6   1     1519.33     1371.48     49.33 o
 -12   6   1     2442.70     2458.15     69.61 o
 -11   6   1        8.22       -3.18     10.25 o
 -10   6   1       19.94        9.18      9.08 o
  -9   6   1        2.01        7.11      7.62 o
  -8   6   1     1558.03     1556.83     26.25 o
  -7   6   1     1537.39     1425.92     42.78 o
  -6   6   1     2855.50     2711.64     37.05 o
  -5   6   1       26.73       30.28      6.03 o
  -4   6   1      762.95      793.42     14.69 o
  -3   6   1      329.59      367.76     27.75 o
  -2   6   1      256.89      235.78     13.08 o
  -1   6   1     7144.93     7386.30     77.45 o
   0   6   1      123.66      223.43     11.32 o
   1   6   1     2781.73     2648.22     52.70 o
   2   6   1     2447.96     2638.95     48.74 o
   3   6   1     1194.38     1187.92     26.46 o
   4   6   1        7.58       17.28      6.15 o
   5   6   1      824.28      801.58     19.75 o
   6   6   1       80.97       57.93      8.13 o
   7   6   1       31.10       18.59      7.57 o
   8   6   1     1805.07     1706.13     30.62 o
   9   6   1        6.71        0.35      7.40 o
  10   6   1     1379.65     1312.72     40.35 o
  11   6   1        0.21       -6.74     10.61 o
  12   6   1     1808.49     1763.93     52.32 o
  13   6   1        5.10       -4.44     13.42 o
  14   6   1       43.22       36.96     19.77 o
  15   6   1      132.06      118.01     25.84 o
  16   6   1      979.57     1201.64     74.44 o
  17   6   1      402.37      466.90     50.94 o
 -17   7   1        1.08      -15.81     26.65 o
 -16   7   1      196.50      153.14     35.29 o
 -15   7   1      394.82      407.70     37.45 o
 -14   7   1       84.63      103.57     22.84 o
 -13   7   1     1093.99     1195.99     82.93 o
 -12   7   1      241.40      283.23     29.03 o
 -11   7   1     1389.38     1408.14     52.60 o
 -10   7   1       24.81       45.22     17.36 o
  -9   7   1      437.82      418.62     25.83 o
  -8   7   1      489.23      508.24     20.29 o
  -7   7   1      696.50      691.46     19.38 o
  -6   7   1     1126.14     1169.04     30.71 o
  -5   7   1     8558.74     8598.46     84.35 o
  -4   7   1     3058.58     3113.26     39.68 o
  -3   7   1      569.30      531.94     21.14 o
  -2   7   1      590.50      594.68     12.73 o
  -1   7   1     4597.68     4929.92     52.64 o
   0   7   1      664.89      626.25     11.04 o
   1   7   1       83.46       53.41      7.76 o
   2   7   1     2259.20     2073.40     43.93 o
   3   7   1      993.42      924.24     29.32 o
   4   7   1     3296.98     3308.38     54.52 o
   5   7   1     6435.52     6524.89     67.59 o
   6   7   1      663.14      694.73     20.29 o
   7   7   1      125.74      115.55     10.25 o
   8   7   1     1278.27     1250.88     33.07 o
   9   7   1       26.14       41.19     25.04 o
  10   7   1      345.94      354.58     32.26 o
  11   7   1      962.27      959.24     64.52 o
  12   7   1        0.26      -21.81     12.96 o
  13   7   1     1104.26     1203.44     50.61 o
  14   7   1       25.50       44.37     18.85 o
  15   7   1      425.98      350.62     37.18 o
  16   7   1      226.43      272.40     41.46 o
 -16   8   1      211.75      149.65     50.20 o
 -15   8   1      734.33      723.79     56.66 o
 -14   8   1      582.39      620.43     45.43 o
 -13   8   1      170.41      175.50     27.34 o
 -12   8   1     2855.36     3028.68     98.94 o
 -11   8   1        2.55      -23.35     14.39 o
 -10   8   1     3552.40     3417.72     97.30 o
  -9   8   1       30.72        9.93     12.69 o
  -8   8   1     4575.01     4395.62     79.22 o
  -7   8   1     1859.63     1849.91     58.00 o
  -6   8   1        3.72        7.65      7.69 o
  -5   8   1     1618.99     1632.34     36.45 o
  -4   8   1     2588.31     2690.42     50.75 o
  -3   8   1       37.67       21.93      5.11 o
  -2   8   1      504.93      530.94     19.19 o
  -1   8   1        9.60        9.64      5.01 o
   0   8   1      231.83      228.98     10.17 o
   1   8   1        2.99        1.68      6.56 o
   2   8   1       40.09       49.60     10.63 o
   3   8   1      462.17      436.45     24.36 o
   4   8   1       44.51       58.07     13.41 o
   5   8   1     1234.30     1256.75     26.78 o
   6   8   1     2280.07     2149.97     36.05 o
   7   8   1     2564.80     2690.05     47.78 o
   8   8   1     2722.79     2879.53     87.37 o
   9   8   1      156.39      136.64     37.23 o
  10   8   1     1329.71     1461.14     57.03 o
  11   8   1       70.28       51.14     22.11 o
  12   8   1     1989.77     2133.89     68.13 o
  13   8   1       11.00       -7.00     18.93 o
  14   8   1      665.95      652.58     86.19 o
  15   8   1      121.02       94.85     30.33 o
 -15   9   1      392.48      476.70     48.65 o
 -14   9   1      362.15      331.28     45.90 o
 -13   9   1      189.90      211.02     29.57 o
 -12   9   1        1.37       28.62     18.34 o
 -11   9   1      978.83      923.97     60.57 o
 -10   9   1       64.06       65.04     22.55 o
  -9   9   1      803.76      834.45     42.80 o
  -8   9   1      375.31      371.40     25.86 o
  -7   9   1     1351.93     1362.41     36.96 o
  -6   9   1      199.11      201.87     13.65 o
  -5   9   1     4307.13     4357.69     61.65 o
  -4   9   1      240.68      215.00     10.30 o
  -3   9   1      601.72      581.61     17.25 o
  -2   9   1       31.17       15.52      5.76 o
  -1   9   1      134.79      124.05      8.10 o
   0   9   1       16.50        8.95      5.51 o
   1   9   1       10.84       13.01      4.17 o
   2   9   1      562.96      616.58     41.87 o
   3   9   1      957.95      912.75     32.84 o
   4   9   1     3835.72     3963.28    208.46 o
   5   9   1      440.49      435.97     48.41 o
   6   9   1        1.83       -5.68      6.88 o
   7   9   1       32.97       20.11     11.19 o
   8   9   1        4.53        9.67     13.83 o
   9   9   1     2676.18     2747.65     78.07 o
  10   9   1       12.94      -29.88     14.94 o
  11   9   1     1131.34     1252.70     60.31 o
  12   9   1       69.92       29.84     21.48 o
  13   9   1      743.38      887.90     67.83 o
  14   9   1        1.07        3.58     22.96 o
 -14  10   1      389.18      531.51     57.90 o
 -13  10   1       34.47       56.16     25.23 o
 -12  10   1     1128.96     1208.10     54.73 o
 -11  10   1      268.97      239.22     30.87 o
 -10  10   1     1580.21     1658.21     59.98 o
  -9  10   1        7.12        3.50     14.64 o
  -8  10   1       65.62       59.71     18.43 o
  -7  10   1      389.43      401.45     28.01 o
  -6  10   1      821.82      896.73     30.38 o
  -5  10   1      306.34      325.13     18.38 o
  -4  10   1     2519.09     2393.57     39.00 o
  -3  10   1      582.05      508.10     23.22 o
  -2  10   1       70.31       33.65      7.50 o
  -1  10   1        1.76       -3.39      6.45 o
   0  10   1      638.71      580.17     17.29 o
   1  10   1        5.76       -2.41      5.61 o
   2  10   1        0.88      -11.81     12.96 o
   3  10   1      465.27      438.22     44.09 o
   4  10   1      495.74      488.07     47.64 o
   5  10   1      619.50      645.25     56.17 o
   6  10   1      583.26      588.92     33.71 o
   7  10   1      969.44      914.57     40.27 o
   8  10   1      755.83      790.70     62.01 o
   9  10   1       48.85       71.08     20.15 o
  10  10   1       38.61       49.87     20.18 o
  11  10   1      958.61      909.20     55.54 o
  12  10   1     1390.20     1469.69     68.97 o
  13  10   1       47.83       51.39     35.91 o
 -12  11   1       76.09       77.34     26.05 o
 -11  11   1       25.19       29.58     20.63 o
 -10  11   1       33.70       37.43     19.45 o
  -9  11   1      634.08      693.66     39.77 o
  -8  11   1       55.07       47.09     22.16 o
  -7  11   1     1854.24     1842.08     54.38 o
  -6  11   1       57.08       49.86     26.84 o
  -5  11   1      538.04      597.69     28.06 o
  -4  11   1        5.36        0.20     18.53 o
  -3  11   1       45.36       47.49      8.84 o
  -2  11   1      701.49      632.08     24.44 o
  -1  11   1      112.97      110.26     12.22 o
   0  11   1     2172.18     1968.90     40.32 o
   1  11   1      655.91      652.19     23.13 o
   2  11   1       68.65       86.61     10.64 o
   3  11   1       24.79       -9.29     16.00 o
   4  11   1      381.77      319.04     36.26 o
   5  11   1      316.10      260.34     35.15 o
   6  11   1       38.66       25.28     22.21 o
   7  11   1      269.02      261.50     28.53 o
   8  11   1      386.85      419.30     31.82 o
   9  11   1     1370.49     1375.64     83.02 o
  10  11   1      303.17      344.73     35.06 o
  11  11   1        1.11       15.70     21.39 o
  12  11   1        2.64       11.21     22.50 o
 -11  12   1      123.83       91.45     25.35 o
 -10  12   1      978.90     1009.23    101.34 o
  -9  12   1       75.17       48.18     18.55 o
  -8  12   1      156.97      195.22     36.29 o
  -7  12   1      352.14      449.38     29.79 o
  -6  12   1      135.83       78.19     15.93 o
  -5  12   1      244.51      275.59     32.11 o
  -4  12   1        3.45      -24.42     14.81 o
  -3  12   1      466.68      443.59     26.71 o
  -2  12   1       67.40       55.39     11.64 o
  -1  12   1       98.52      104.53     13.43 o
   0  12   1       52.58       28.29     10.94 o
   1  12   1      595.96      518.80     27.76 o
   2  12   1      142.95      141.81     22.22 o
   3  12   1      403.99      454.05     40.49 o
   4  12   1        0.19        5.96     21.05 o
   5  12   1       47.08       79.28     46.93 o
   6  12   1      307.97      335.01     48.35 o
   7  12   1       73.58      122.29     18.29 o
   8  12   1       35.12       29.77     17.40 o
   9  12   1      109.21      132.05     23.38 o
  10  12   1        0.91       -9.87     20.01 o
  -8  13   1      344.19      375.60     29.94 o
  -7  13   1        1.28      -14.32     16.78 o
  -6  13   1       32.08       30.94     14.50 o
  -5  13   1       85.20       70.35     32.34 o
  -4  13   1      146.55      166.72     19.91 o
  -3  13   1       37.67       25.35     19.05 o
  -2  13   1      278.07      292.14     23.78 o
  -1  13   1      194.11      216.08     29.52 o
   0  13   1       94.02       50.81     15.17 o
   1  13   1       89.48       72.86     15.99 o
   2  13   1       43.57       62.99     14.90 o
   3  13   1       12.26       -5.65     20.04 o
   4  13   1        5.15       21.08     34.13 o
   5  13   1       13.70       17.32     25.51 o
   6  13   1      441.04      445.90    113.06 o
   7  13   1        1.41      -12.38     27.10 o
  -4  14   1       19.26        3.17     21.53 o
  -3  14   1      185.27      175.98     24.47 o
  -2  14   1        2.05       -8.66     16.39 o
  -1  14   1       24.86       31.61     19.44 o
   0  14   1       28.48       26.31     19.11 o
   1  14   1       94.98       75.02     21.19 o
   2  14   1      156.97      121.20     19.97 o
   3  14   1      175.00      254.56     36.20 o
 -20   0   2     3156.21     3861.04    223.27 o
 -19   0   2      508.37      361.22     81.06 o
 -18   0   2      669.20      679.88     73.33 o
 -17   0   2     1108.71     1064.23     72.18 o
 -16   0   2      665.68      696.45     53.99 o
 -15   0   2       60.96       69.90     18.58 o
 -14   0   2     1024.99      961.57     48.27 o
 -13   0   2       18.26       10.79     14.48 o
 -12   0   2     3895.96     3829.97     82.36 o
 -11   0   2     1531.08     1496.63     45.95 o
 -10   0   2     2448.70     2308.27     45.62 o
  -9   0   2      483.52      473.83     21.66 o
  -8   0   2     2433.04     2608.65     41.25 o
  -7   0   2      108.11       71.77      8.11 o
  -6   0   2     3529.31     3727.17     44.36 o
  -5   0   2     8636.31     8155.89     78.46 o
  -4   0   2    12692.24    12982.94    114.66 o
  -3   0   2     9075.30     9402.11     83.37 o
  -2   0   2    20044.17    19911.94    166.80 o
  -1   0   2    10223.92    10200.78    150.90 o
   0   0   2    31586.42    31893.49    281.19 o
   1   0   2        5.05       -5.59      2.79 o
   2   0   2      495.40      587.98     13.29 o
   3   0   2       79.50       59.22      6.84 o
   4   0   2    22805.78    22670.95    209.97 o
   5   0   2      447.92      432.22     15.56 o
   6   0   2    12302.62    12690.42    129.77 o
   7   0   2     6314.14     6359.37     82.60 o
   8   0   2     3932.25     3625.47     69.84 o
   9   0   2     2077.97     2074.53     59.05 o
  10   0   2      400.70      452.13     29.92 o
  11   0   2      281.22      186.74     22.10 o
  12   0   2     3513.82     3473.59     81.39 o
  13   0   2       21.89       10.14     18.06 o
  14   0   2      503.41      527.37     47.31 o
  15   0   2     1250.86     1376.99     75.53 o
  16   0   2        0.90       -3.46     20.40 o
  17   0   2      480.20      617.20     99.55 o
  18   0   2      199.93      211.90     69.68 o
 -20   1   2      144.99      115.19     46.69 o
 -19   1   2     1262.80     1289.49    117.74 o
 -18   1   2      344.82      401.75     47.20 o
 -17   1   2     1175.08     1185.44     50.79 o
 -16   1   2        9.81        1.93     14.05 o
 -15   1   2     2196.17     2223.12     51.75 o
 -14   1   2      660.33      675.34     28.61 o
 -13   1   2     1544.96     1510.01     36.79 o
 -12   1   2     2834.76     2819.79     45.17 o
 -11   1   2     1615.74     1694.97     32.59 o
 -10   1   2     1592.52     1569.31     28.50 o
  -9   1   2     2797.45     2955.63     35.41 o
  -8   1   2      280.45      213.93      9.86 o
  -7   1   2      959.94     1028.02     15.19 o
  -6   1   2      168.86      117.97      6.12 o
  -5   1   2      509.51      580.12     10.17 o
  -4   1   2    11248.79    11286.44     74.03 o
  -3   1   2      628.50      526.77      9.12 o
  -2   1   2     5181.50     5299.06     36.73 o
  -1   1   2    23155.02    23099.41    162.35 o
   0   1   2     5046.45     5132.70     37.94 o
   1   1   2       60.22       62.77      2.68 o
   2   1   2      165.32      164.64      5.55 o
   3   1   2     4450.82     4393.34     36.13 o
   4   1   2        1.94        2.34      3.79 o
   5   1   2    14434.11    14158.68     98.49 o
   6   1   2      565.59      536.85     13.91 o
   7   1   2    10176.83    10588.47     90.66 o
   8   1   2      819.90      741.19     19.04 o
   9   1   2     5525.01     5330.57     63.63 o
  10   1   2     1647.49     1637.80     32.45 o
  11   1   2       14.17       21.06      9.54 o
  12   1   2     2150.56     2113.14     45.49 o
  13   1   2     1446.47     1452.09     42.66 o
  14   1   2      942.92      951.24     41.13 o
  15   1   2      221.35      238.65     25.63 o
  16   1   2      761.67      820.64     47.84 o
  17   1   2     1010.70      961.21     88.86 o
  18   1   2       91.91       65.40     38.63 o
 -20   2   2     1024.70      908.99     89.90 o
 -19   2   2        4.34       -8.91     26.25 o
 -18   2   2       72.77       66.09     30.44 o
 -17   2   2        0.55      -15.13     15.32 o
 -16   2   2      286.40      317.30     25.18 o
 -15   2   2      434.44      452.65     28.11 o
 -14   2   2     1595.69     1687.76     68.16 o
 -13   2   2        8.93        2.66      9.35 o
 -12   2   2      109.11       85.54     11.73 o
 -11   2   2     2686.49     2576.49     41.89 o
 -10   2   2      918.66      884.50     21.58 o
  -9   2   2     2269.18     1995.67     30.72 o
  -8   2   2      898.23      914.95     18.57 o
  -7   2   2      172.49      122.94      7.85 o
  -6   2   2     2651.84     2800.27     27.66 o
  -5   2   2      820.20      857.31     13.65 o
  -4   2   2     1781.39     1575.35     16.09 o
  -3   2   2     3068.32     3393.68     27.77 o
  -2   2   2     3700.53     3390.79     28.36 o
  -1   2   2     1053.71      925.96      9.22 o
   0   2   2     9652.84     9618.89     87.98 o
   1   2   2     2518.42     2557.57     18.95 o
   2   2   2     1404.36     1289.12     14.39 o
   3   2   2      180.66      149.98      5.25 o
   4   2   2    18123.95    18159.13    120.42 o
   5   2   2      405.22      465.99     11.01 o
   6   2   2     4431.15     3972.87     39.61 o
   7   2   2     5400.36     5593.52     61.51 o
   8   2   2     1944.49     1850.86     30.29 o
   9   2   2     6880.14     6817.13     76.16 o
  10   2   2     1641.13     1723.76     47.35 o
  11   2   2      486.45      429.36     21.28 o
  12   2   2      245.48      268.58     18.89 o
  13   2   2      225.43      253.42     21.15 o
  14   2   2      180.51      179.89     19.72 o
  15   2   2     2569.75     2701.95     81.86 o
  16   2   2        7.47       23.93     20.36 o
  17   2   2        5.39        5.79     26.88 o
  18   2   2       17.81       25.67     33.50 o
 -19   3   2      259.12      365.73     89.59 o
 -18   3   2      122.45      147.95     48.35 o
 -17   3   2      933.07      901.15     47.49 o
 -16   3   2        6.88      -18.61     13.52 o
 -15   3   2      216.43      247.12     22.33 o
 -14   3   2      500.51      473.79     37.34 o
 -13   3   2      107.91       92.37     14.80 o
 -12   3   2     1020.62      961.59     28.49 o
 -11   3   2     2421.42     2558.47     39.07 o
 -10   3   2     6988.17     7103.22     73.22 o
  -9   3   2     1540.08     1523.89     24.57 o
  -8   3   2      984.43      871.03     17.32 o
  -7   3   2      663.99      854.84     16.18 o
  -6   3   2     1410.52     1436.81     18.73 o
  -5   3   2     1712.77     1875.47     19.55 o
  -4   3   2      938.16      977.81     13.16 o
  -3   3   2     2182.58     2312.45     24.17 o
  -2   3   2      515.26      620.73      9.06 o
  -1   3   2       81.32       78.85      3.36 o
   0   3   2     2227.99     2354.41     28.71 o
   1   3   2        2.48       -1.43      2.64 o
   2   3   2      276.41      294.98      8.86 o
   3   3   2       40.99       21.30      3.40 o
   4   3   2      147.76      162.22      7.17 o
   5   3   2     3230.54     3036.88     36.67 o
   6   3   2     1909.10     2365.83     28.86 o
   7   3   2     4976.03     5147.94     51.80 o
   8   3   2     7619.07     8133.81     78.62 o
   9   3   2      772.45      811.77     21.06 o
  10   3   2     3282.23     3337.90     45.82 o
  11   3   2       70.56       84.11     12.23 o
  12   3   2     2089.28     2169.85     48.44 o
  13   3   2       81.70       60.64     14.19 o
  14   3   2      185.55      178.97     26.79 o
  15   3   2       44.85       18.32     15.95 o
  16   3   2      553.94      566.65     46.65 o
  17   3   2      237.05      293.12     53.45 o
  18   3   2      183.18       90.52     45.09 o
 -19   4   2        1.18       19.19     38.58 o
 -18   4   2       80.32       83.38     43.37 o
 -17   4   2      175.19      200.73     53.92 o
 -16   4   2      249.12      219.12     24.54 o
 -15   4   2       85.18       64.30     16.82 o
 -14   4   2      240.44      234.89     25.23 o
 -13   4   2      249.31      244.20     19.75 o
 -12   4   2     1203.62     1162.75     29.30 o
 -11   4   2     2499.28     2540.70     38.67 o
 -10   4   2       38.81       28.05      7.78 o
  -9   4   2      155.98      145.86      9.65 o
  -8   4   2       52.83       54.28      6.75 o
  -7   4   2      777.49      731.01     20.20 o
  -6   4   2      110.25      153.79      9.71 o
  -5   4   2     5463.82     5436.48     57.11 o
  -4   4   2     6445.33     7176.44     58.85 o
  -3   4   2    12499.43    12805.86    105.63 o
  -2   4   2     1183.46     1209.25     17.44 o
  -1   4   2      269.27      232.48      7.26 o
   0   4   2      742.07      765.40     12.64 o
   1   4   2       10.10        6.03      3.85 o
   2   4   2      221.79      245.51      8.54 o
   3   4   2      213.29      226.64      7.82 o
   4   4   2     3025.52     3130.26     32.57 o
   5   4   2     1067.18     1060.67     16.75 o
   6   4   2     2968.98     2836.15     34.82 o
   7   4   2      994.83      928.57     21.29 o
   8   4   2       26.48       19.82      6.49 o
   9   4   2     3116.72     3264.21     42.26 o
  10   4   2      166.55      160.11     12.12 o
  11   4   2     3228.58     3055.51     79.50 o
  12   4   2       69.02       57.96     15.79 o
  13   4   2       30.24       30.29     14.63 o
  14   4   2       54.40       37.21     15.78 o
  15   4   2      308.68      339.58     29.15 o
  16   4   2       11.09        5.98     23.47 o
  17   4   2       66.19       77.35     39.89 o
  18   4   2       10.73       -2.84     49.77 o
 -19   5   2       25.50      -38.27     32.77 o
 -18   5   2      286.59      401.52     91.02 o
 -17   5   2        0.53      -30.21     22.25 o
 -16   5   2      191.59      202.21     30.26 o
 -15   5   2       95.26       55.26     18.46 o
 -14   5   2      898.10      866.09     57.66 o
 -13   5   2       79.78       55.32     15.88 o
 -12   5   2      550.35      490.37     28.15 o
 -11   5   2      869.37      902.83     32.84 o
 -10   5   2       27.58       27.31      8.34 o
  -9   5   2      420.49      440.00     17.22 o
  -8   5   2      462.16      530.87     17.66 o
  -7   5   2      380.27      334.68     13.49 o
  -6   5   2     3986.65     3921.00     46.35 o
  -5   5   2     1044.83     1169.02     24.06 o
  -4   5   2     3912.32     3804.32     42.08 o
  -3   5   2      190.87      231.98      9.22 o
  -2   5   2    25477.09    27830.68    248.69 o
  -1   5   2      543.70      641.83     11.81 o
   0   5   2      763.33      910.91     31.82 o
   1   5   2     1147.65     1156.80     21.02 o
   2   5   2     1204.33     1340.84     40.98 o
   3   5   2     2047.67     2118.38     33.05 o
   4   5   2      164.72      138.93      8.10 o
   5   5   2      743.91      677.78     15.58 o
   6   5   2      327.55      309.13     10.35 o
   7   5   2     1878.20     1864.42     28.31 o
   8   5   2     6144.42     6149.27     78.40 o
   9   5   2        7.13       -5.94      7.27 o
  10   5   2     1093.42     1027.04     33.61 o
  11   5   2      264.32      219.05     20.30 o
  12   5   2       28.09       35.64     13.64 o
  13   5   2      317.80      220.30     23.21 o
  14   5   2       62.07       26.37     23.81 o
  15   5   2      399.99      365.21     35.81 o
  16   5   2      221.51      194.95     36.32 o
  17   5   2        0.09       -2.72     33.14 o
 -18   6   2       62.89       38.80     31.12 o
 -17   6   2       61.10       74.14     29.41 o
 -16   6   2        1.52       12.49     17.28 o
 -15   6   2      166.07      134.38     26.95 o
 -14   6   2      546.93      483.68     34.50 o
 -13   6   2       73.17       73.81     17.30 o
 -12   6   2       31.34       27.31     14.24 o
 -11   6   2       77.04       78.59     14.18 o
 -10   6   2     1166.28     1072.22     35.65 o
  -9   6   2      296.63      286.23     17.00 o
  -8   6   2        0.08       -4.56      5.63 o
  -7   6   2     1008.10      936.83     21.57 o
  -6   6   2      307.85      313.23     14.14 o
  -5   6   2      664.52      729.54     16.22 o
  -4   6   2       42.76       39.76      4.93 o
  -3   6   2     1854.58     2008.73     27.69 o
  -2   6   2      442.01      485.73     12.71 o
  -1   6   2      189.51      241.91      8.63 o
   0   6   2       76.48       71.24      8.00 o
   1   6   2     1194.38     1373.66     49.30 o
   2   6   2      304.21      284.07     21.58 o
   3   6   2      246.40      233.03     14.47 o
   4   6   2      112.73       79.32      8.79 o
   5   6   2      233.99      202.65     10.37 o
   6   6   2      180.96      174.65     12.03 o
   7   6   2     1175.11     1239.60     41.12 o
   8   6   2      131.35      127.35     11.40 o
   9   6   2        7.15        9.39     10.15 o
  10   6   2       46.71       31.51     12.82 o
  11   6   2     2612.52     2492.31     67.30 o
  12   6   2      150.65      125.27     26.61 o
  13   6   2       63.45       54.60     18.97 o
  14   6   2        2.53       15.12     17.16 o
  15   6   2       90.43       82.92     23.91 o
  16   6   2      133.73      139.22     35.80 o
  17   6   2       52.38       45.95     39.29 o
 -17   7   2        7.62      -31.10     25.63 o
 -16   7   2       18.19       -6.29     26.62 o
 -15   7   2        7.82        0.13     20.07 o
 -14   7   2       33.75       26.61     18.86 o
 -13   7   2        2.09        7.04     17.14 o
 -12   7   2      151.63      124.18     22.06 o
 -11   7   2     1378.53     1394.46     50.27 o
 -10   7   2       97.61       77.92     27.89 o
  -9   7   2     3500.37     3484.96     56.40 o
  -8   7   2      126.91      106.62     11.18 o
  -7   7   2      265.91      261.96     14.25 o
  -6   7   2       43.22       38.71      7.31 o
  -5   7   2      794.64      779.81     16.66 o
  -4   7   2      230.14      238.83     11.26 o
  -3   7   2       48.49       64.77      9.75 o
  -2   7   2      187.30      188.90      9.12 o
  -1   7   2      357.64      399.51     15.67 o
   0   7   2       27.74       32.31      6.72 o
   1   7   2      809.39      852.89     30.08 o
   2   7   2     1169.05     1252.19     33.41 o
   3   7   2       71.64       57.57      8.89 o
   4   7   2     1539.48     1494.59     28.29 o
   5   7   2     2220.49     2255.00     31.40 o
   6   7   2      240.74      261.64     12.90 o
   7   7   2     1045.60     1027.45     35.61 o
   8   7   2      361.90      387.34     22.23 o
   9   7   2       51.97       57.77     18.25 o
  10   7   2      418.40      402.40     35.75 o
  11   7   2      279.32      298.43     28.58 o
  12   7   2        0.70        0.91     14.62 o
  13   7   2       68.86       23.71     16.82 o
  14   7   2       58.06       47.20     20.62 o
  15   7   2      135.81      108.72     29.15 o
  16   7   2      123.37      174.56     41.48 o
 -16   8   2      107.57      146.86     31.83 o
 -15   8   2        5.43       -4.40     24.50 o
 -14   8   2      162.24      167.76     28.26 o
 -13   8   2        6.25        2.34     18.13 o
 -12   8   2      220.53      210.98     36.33 o
 -11   8   2        5.60       31.53     15.74 o
 -10   8   2       26.70       44.24     18.10 o
  -9   8   2       22.03       26.38     12.98 o
  -8   8   2      164.59      152.26     17.15 o
  -7   8   2     4295.81     4330.16     59.38 o
  -6   8   2      340.03      311.13     16.01 o
  -5   8   2        0.73        4.23      7.08 o
  -4   8   2      174.89      170.59     10.47 o
  -3   8   2      197.68      185.80     10.86 o
  -2   8   2      402.77      394.15     15.83 o
  -1   8   2      391.31      362.35     12.45 o
   0   8   2       22.01       28.59      6.63 o
   1   8   2      141.09      134.93     15.68 o
   2   8   2        4.99       -0.93      8.26 o
   3   8   2        2.93        2.64     10.26 o
   4   8   2     2667.33     2808.38     87.24 o
   5   8   2       26.30       33.81      6.72 o
   6   8   2     8907.21     8810.15    102.76 o
   7   8   2      279.29      270.12     19.62 o
   8   8   2      193.59      202.66     19.25 o
   9   8   2       27.42       19.07     14.77 o
  10   8   2      472.41      500.64     46.27 o
  11   8   2      133.19      145.11     25.47 o
  12   8   2      267.04      270.73     34.18 o
  13   8   2        1.47       -0.98     21.35 o
  14   8   2        3.58       -2.10     28.67 o
  15   8   2      105.63      103.43     30.70 o
 -15   9   2        4.34      -24.39     28.88 o
 -14   9   2      127.85      125.20     29.52 o
 -13   9   2       93.15      116.46     28.12 o
 -12   9   2      250.05      204.65     43.56 o
 -11   9   2        5.75      -10.30     17.35 o
 -10   9   2      346.72      322.41     31.60 o
  -9   9   2      909.00      924.16     46.88 o
  -8   9   2      140.30       86.50     15.73 o
  -7   9   2      909.08      931.95     31.95 o
  -6   9   2     1084.78     1115.69     37.19 o
  -5   9   2      505.99      449.25     18.45 o
  -4   9   2        0.67       -2.23      6.06 o
  -3   9   2       86.90       96.56      8.52 o
  -2   9   2      213.73      210.61     11.08 o
  -1   9   2      149.50      148.39     10.35 o
   0   9   2        1.80        2.91      5.56 o
   1   9   2       22.63        4.73     10.61 o
   2   9   2       52.14       48.56     12.14 o
   3   9   2     1350.42     1263.52     41.87 o
   4   9   2       80.72       96.11     17.43 o
   5   9   2      485.71      537.38     35.46 o
   6   9   2       29.45       16.50      7.71 o
   7   9   2        7.12       -5.84      9.96 o
   8   9   2       18.30       23.17     15.68 o
   9   9   2        3.22        1.98     15.51 o
  10   9   2       51.43       40.23     18.65 o
  11   9   2      169.62      183.67     29.04 o
  12   9   2      214.47      254.88     57.06 o
  13   9   2        7.62        7.79     21.96 o
  14   9   2       98.62       29.07     26.12 o
 -14  10   2       35.56       56.56     26.78 o
 -13  10   2      290.56      298.37     33.97 o
 -12  10   2      795.38      820.45     47.74 o
 -11  10   2       85.01       39.15     21.61 o
 -10  10   2       41.81       28.64     30.79 o
  -9  10   2      147.90      188.89     28.10 o
  -8  10   2      261.41      282.67     29.24 o
  -7  10   2      869.99      903.83     37.46 o
  -6  10   2      624.90      596.10     29.42 o
  -5  10   2      257.03      267.60     26.33 o
  -4  10   2       10.46       14.71     10.90 o
  -3  10   2       88.33       65.06     12.05 o
  -2  10   2       13.95       10.96      7.09 o
  -1  10   2       87.19       99.75      9.60 o
   0  10   2        0.54       -1.62      6.57 o
   1  10   2        3.74        9.53      6.42 o
   2  10   2       10.25        9.49     12.81 o
   3  10   2       73.67       91.41     18.03 o
   4  10   2      375.18      310.60     34.59 o
   5  10   2       36.39       11.79     18.79 o
   6  10   2       93.91       92.21     12.41 o
   7  10   2        7.44       14.33     14.90 o
   8  10   2     1158.02     1223.69     49.99 o
   9  10   2       95.96       63.40     20.43 o
  10  10   2      154.94      161.78     27.46 o
  11  10   2      169.83      181.60     30.30 o
  12  10   2       35.98       30.29     24.01 o
  13  10   2      944.64      948.02     69.17 o
 -13  11   2      138.12      101.25     51.55 o
 -12  11   2        0.33       21.59     20.64 o
 -11  11   2       45.12       16.11     19.67 o
 -10  11   2      159.31      139.76     23.89 o
  -9  11   2      221.17      217.48     26.15 o
  -8  11   2      182.92      223.44     24.86 o
  -7  11   2        0.19       -6.86     13.29 o
  -6  11   2      729.32      680.28     24.84 o
  -5  11   2       84.58       69.48     11.03 o
  -4  11   2     1033.87      873.44     27.10 o
  -3  11   2      297.19      276.61     17.84 o
  -2  11   2      115.03       65.04     11.57 o
  -1  11   2        0.49       -0.90      8.94 o
   0  11   2      261.91      226.32     13.97 o
   1  11   2      200.91      236.08     14.97 o
   2  11   2      119.13      127.37     23.49 o
   3  11   2      443.13      441.92     39.89 o
   4  11   2       70.50       90.93     24.50 o
   5  11   2      442.58      532.72     48.14 o
   6  11   2        2.53       -7.56     19.03 o
   7  11   2       59.92       56.72     17.73 o
   8  11   2       84.58       86.48     21.85 o
   9  11   2        3.21      -12.89     16.88 o
  10  11   2      307.51      356.02     36.63 o
  11  11   2      381.53      421.34     40.63 o
 -11  12   2       64.34       70.15     23.62 o
 -10  12   2      486.37      511.36     39.23 o
  -9  12   2       57.68       61.08     19.99 o
  -8  12   2       11.15       23.55     15.95 o
  -7  12   2     1045.24     1109.51     43.81 o
  -6  12   2        9.10       -3.19     13.37 o
  -5  12   2      853.12      806.21     35.19 o
  -4  12   2      196.13      175.75     19.55 o
  -3  12   2      249.01      284.36     20.10 o
  -2  12   2       38.60       23.76     11.17 o
  -1  12   2      371.52      386.44     26.89 o
   0  12   2      127.91      102.47     12.65 o
   1  12   2       52.12       35.75     12.65 o
   2  12   2      352.88      375.83     36.45 o
   3  12   2        0.99       -6.03     18.58 o
   4  12   2      818.12      819.38     57.29 o
   5  12   2       65.61       84.10     28.95 o
   6  12   2       40.06       42.09     25.63 o
   7  12   2       36.03       20.62     25.63 o
   8  12   2        5.85       -6.69     14.85 o
   9  12   2       33.94       40.84     19.62 o
  -8  13   2      688.27      660.48     37.13 o
  -7  13   2      104.21       95.02     18.87 o
  -6  13   2      142.35       93.25     17.74 o
  -5  13   2       77.41       41.42     20.82 o
  -4  13   2      361.28      366.80     27.85 o
  -3  13   2       34.94        9.10     14.01 o
  -2  13   2       10.90        9.12     14.13 o
  -1  13   2      317.76      300.63     23.78 o
   0  13   2       69.59       55.16     15.68 o
   1  13   2      456.01      409.87     36.46 o
   2  13   2       55.98       67.55     24.13 o
   3  13   2      505.46      508.38    120.88 o
   4  13   2       22.74       39.09     22.61 o
   5  13   2      252.99      192.11     36.03 o
   6  13   2        0.26      -31.29     25.60 o
   7  13   2      161.98      155.48     38.17 o
  -4  14   2      288.16      270.08     25.71 o
  -3  14   2        3.82        9.15     17.62 o
  -2  14   2      251.75      238.19     28.65 o
  -1  14   2      357.63      370.15     33.14 o
   0  14   2      229.22      230.51     27.67 o
   1  14   2        4.29      -21.47     19.41 o
   2  14   2      610.61      743.76     53.62 o
   3  14   2       44.16       52.14     27.10 o
 -20   1   3      347.89      317.15     56.07 o
 -19   1   3        2.56      -13.06     25.98 o
 -18   1   3      117.14      189.50     35.56 o
 -17   1   3       77.03       50.36     16.95 o
 -16   1   3       21.09       23.34     13.36 o
 -15   1   3     1080.89     1109.52     40.11 o
 -14   1   3      395.60      407.04     22.86 o
 -13   1   3       29.98       -5.81      9.24 o
 -12   1   3       25.02       49.77     10.51 o
 -11   1   3       64.77       60.84     10.10 o
 -10   1   3      801.60      754.20     21.57 o
  -9   1   3      224.61      314.39     12.16 o
  -8   1   3     3395.76     3754.16     36.82 o
  -7   1   3       50.34       27.93      4.74 o
  -6   1   3        0.01       -6.93      3.47 o
  -5   1   3     3358.27     3473.78     28.47 o
  -4   1   3     3326.61     3083.40     24.91 o
  -3   1   3        8.06        0.57      2.51 o
  -2   1   3     2538.36     2632.38     21.10 o
  -1   1   3     3848.38     4132.10     32.51 o
   0   1   3     1557.84     1529.13     13.96 o
   1   1   3     9932.97     9645.26     63.20 o
   2   1   3     2451.33     2402.61     25.28 o
   3   1   3      158.44      138.82      6.24 o
   4   1   3     1336.20     1251.22     17.99 o
   5   1   3     3270.40     3540.23     34.68 o
   6   1   3      334.00      357.96     12.80 o
   7   1   3      455.54      466.94     15.46 o
   8   1   3       46.20       61.63      8.75 o
   9   1   3     1252.04     1217.42     27.29 o
  10   1   3     1163.21     1165.74     28.25 o
  11   1   3      336.42      332.41     19.69 o
  12   1   3     1506.19     1454.65     39.22 o
  13   1   3      155.63       97.34     21.60 o
  14   1   3      391.49      416.94     30.52 o
  15   1   3      381.43      442.94     32.71 o
  16   1   3        0.03        6.29     21.05 o
  17   1   3      151.24      125.95     36.11 o
  18   1   3       44.61      -10.25     36.45 o
 -20   2   3       21.78       -3.90     36.26 o
 -19   2   3       73.74       40.42     29.69 o
 -18   2   3      172.42      173.23     52.69 o
 -17   2   3       99.32      112.47     22.00 o
 -16   2   3      228.59      250.72     22.80 o
 -15   2   3      389.06      423.23     26.69 o
 -14   2   3      124.66      158.96     17.36 o
 -13   2   3       14.40       10.37      9.32 o
 -12   2   3      254.60      267.74     16.44 o
 -11   2   3      111.23       71.48     10.28 o
 -10   2   3       50.37       35.57      7.66 o
  -9   2   3      446.72      542.62     16.98 o
  -8   2   3      543.89      499.24     14.82 o
  -7   2   3      932.62      991.98     17.26 o
  -6   2   3      975.50      915.19     14.39 o
  -5   2   3     3171.36     3172.82     28.70 o
  -4   2   3    11924.65    11786.13     83.28 o
  -3   2   3     1212.78     1197.26     14.52 o
  -2   2   3       71.34       89.20      4.23 o
  -1   2   3     3267.24     3347.02     26.98 o
   0   2   3     3935.56     4065.46     31.97 o
   1   2   3     2615.83     2612.08     20.29 o
   2   2   3     2131.59     2234.31     20.00 o
   3   2   3    15236.72    15314.95     98.77 o
   4   2   3       27.17       12.17      3.75 o
   5   2   3     3016.59     2990.20     30.78 o
   6   2   3      134.07       79.77      6.90 o
   7   2   3      577.29      501.82     18.80 o
   8   2   3       27.99       13.81      7.28 o
   9   2   3      408.08      444.19     19.47 o
  10   2   3       20.92       18.97      8.68 o
  11   2   3      228.82      202.50     19.20 o
  12   2   3      356.33      399.91     35.03 o
  13   2   3      690.42      750.92     34.05 o
  14   2   3       32.62       25.58     14.64 o
  15   2   3       33.59       34.96     18.15 o
  16   2   3       45.13       14.87     20.42 o
  17   2   3      281.82      277.04     44.68 o
  18   2   3       13.59       22.10     30.14 o
 -20   3   3        9.30       -6.90     37.22 o
 -19   3   3        1.43       30.35     34.99 o
 -18   3   3      921.67      762.56     76.40 o
 -17   3   3      364.63      329.66     29.54 o
 -16   3   3       14.98        0.31     14.28 o
 -15   3   3        9.25        8.66     12.71 o
 -14   3   3        1.41        4.08     10.97 o
 -13   3   3     1341.78     1352.67     34.32 o
 -12   3   3     1493.00     1473.01     31.68 o
 -11   3   3      578.71      590.23     24.13 o
 -10   3   3     4447.39     4546.91     51.29 o
  -9   3   3      541.84      472.71     15.43 o
  -8   3   3     1172.37     1135.09     19.70 o
  -7   3   3     1918.05     1831.77     24.38 o
  -6   3   3      597.24      695.66     13.16 o
  -5   3   3     1138.49     1318.76     16.07 o
  -4   3   3     4485.04     4363.30     37.38 o
  -3   3   3      273.03      226.35      9.87 o
  -2   3   3     7201.73     7092.65     52.54 o
  -1   3   3     1513.41     1455.54     16.95 o
   0   3   3       95.49       88.18      4.25 o
   1   3   3      546.65      506.78     14.57 o
   2   3   3      445.37      548.24      8.91 o
   3   3   3        4.90       13.00      3.38 o
   4   3   3     3895.87     3782.24     35.09 o
   5   3   3     1462.86     1721.27     21.91 o
   6   3   3     5534.03     5672.30     54.28 o
   7   3   3      753.80      862.78     20.15 o
   8   3   3     2918.63     3100.37     47.88 o
   9   3   3      316.14      368.93     15.60 o
  10   3   3     2563.15     2694.07     40.90 o
  11   3   3       11.46        9.43     10.55 o
  12   3   3      354.09      416.94     33.94 o
  13   3   3       29.69        6.11     13.76 o
  14   3   3      445.53      442.29     31.25 o
  15   3   3      877.04      894.30     49.40 o
  16   3   3      100.83       98.51     32.70 o
  17   3   3       35.03       46.71     38.05 o
  18   3   3       21.85       20.69     39.06 o
 -19   4   3       50.45       -6.69     33.49 o
 -18   4   3      817.99      807.37    107.37 o
 -17   4   3        1.78       -5.41     17.13 o
 -16   4   3       67.94       38.75     16.68 o
 -15   4   3     1317.17     1291.60     46.50 o
 -14   4   3      517.23      468.84     32.95 o
 -13   4   3      785.66      752.40     31.67 o
 -12   4   3      439.73      426.08     21.90 o
 -11   4   3     2905.91     2902.62     41.67 o
 -10   4   3       63.10       67.01      8.96 o
  -9   4   3     1400.75     1305.54     22.97 o
  -8   4   3       17.76        5.61      5.04 o
  -7   4   3     2034.68     2087.98     25.87 o
  -6   4   3      173.74      188.05      8.78 o
  -5   4   3     6763.93     7274.42     78.60 o
  -4   4   3      255.06      281.12      8.79 o
  -3   4   3     9473.99     9344.31     75.61 o
  -2   4   3      153.06      155.45      7.38 o
  -1   4   3      258.18      393.19      8.37 o
   0   4   3      470.74      486.27     11.87 o
   1   4   3     1722.69     1682.73     24.14 o
   2   4   3      106.11      107.68      5.57 o
   3   4   3      108.66      101.66      6.35 o
   4   4   3      404.33      372.95     10.25 o
   5   4   3      176.24      108.04      7.04 o
   6   4   3      159.35      127.72      9.49 o
   7   4   3     5914.32     6210.11     68.43 o
   8   4   3      377.74      333.24     14.07 o
   9   4   3     3269.07     3301.57     48.57 o
  10   4   3       13.86        4.44      7.73 o
  11   4   3     1394.16     1466.97     39.29 o
  12   4   3      366.94      336.29     25.09 o
  13   4   3       38.50       19.86     13.54 o
  14   4   3      275.72      218.33     23.72 o
  15   4   3       17.00       -4.71     18.71 o
  16   4   3      414.59      462.69     64.15 o
  17   4   3        1.13       -6.13     32.39 o
 -19   5   3       87.83       24.51     35.74 o
 -18   5   3      929.64      934.46     68.84 o
 -17   5   3        1.03        4.20     23.17 o
 -16   5   3      534.96      458.83     35.36 o
 -15   5   3      321.70      321.04     39.50 o
 -14   5   3      455.35      481.14     31.87 o
 -13   5   3      218.54      213.85     20.53 o
 -12   5   3      894.97      878.04     33.02 o
 -11   5   3      219.02      218.27     14.74 o
 -10   5   3      169.21      136.29     11.31 o
  -9   5   3     2174.45     2352.86     39.23 o
  -8   5   3      834.90      807.60     22.58 o
  -7   5   3     1395.90     1436.09     26.32 o
  -6   5   3      120.97      134.25      8.68 o
  -5   5   3       47.55       26.89      5.91 o
  -4   5   3       94.50      137.60      8.13 o
  -3   5   3     5766.65     5932.20     62.70 o
  -2   5   3    13461.08    14362.06    133.85 o
  -1   5   3     3728.57     3838.45     42.32 o
   0   5   3     5530.82     5329.57     56.42 o
   1   5   3       33.08       10.14      4.78 o
   2   5   3     3547.21     3684.13     43.47 o
   3   5   3      504.94      534.53     13.43 o
   4   5   3     2858.88     2780.49     35.47 o
   5   5   3      107.93      135.81      8.75 o
   6   5   3     2155.17     2066.70     28.86 o
   7   5   3      503.02      500.02     17.96 o
   8   5   3     1132.87     1050.07     23.99 o
   9   5   3       49.61       41.30      9.29 o
  10   5   3      162.05      206.86     28.65 o
  11   5   3        5.08        5.15     11.62 o
  12   5   3        1.90       -7.11     11.80 o
  13   5   3      273.38      268.00     27.35 o
  14   5   3      311.50      205.96     35.10 o
  15   5   3     1140.56     1256.23     63.41 o
  16   5   3       31.16       42.07     35.02 o
  17   5   3      153.85      261.59     60.44 o
 -18   6   3        1.94      -46.49     23.95 o
 -17   6   3      733.43      740.47     80.68 o
 -16   6   3      170.70      130.59     23.53 o
 -15   6   3     1171.27     1281.10     58.43 o
 -14   6   3      117.76      148.95     31.11 o
 -13   6   3      223.84      225.89     23.55 o
 -12   6   3       30.22       21.21     16.26 o
 -11   6   3      608.86      668.71     33.27 o
 -10   6   3       62.56       61.29     10.11 o
  -9   6   3        7.21       15.57      7.94 o
  -8   6   3     5065.42     4993.71     63.89 o
  -7   6   3        2.30       -2.35      6.41 o
  -6   6   3     5543.50     5492.74     61.35 o
  -5   6   3       62.92       42.78      6.92 o
  -4   6   3     2380.62     2205.49     34.55 o
  -3   6   3      484.26      423.01     12.60 o
  -2   6   3        5.01        8.35      4.69 o
  -1   6   3     5336.26     5316.40     56.50 o
   0   6   3     2472.85     2651.70     56.60 o
   1   6   3     4778.51     4618.73     62.87 o
   2   6   3     2368.72     2277.63     40.23 o
   3   6   3     6158.44     6071.60     85.12 o
   4   6   3     2564.36     2497.34     32.52 o
   5   6   3     1436.90     1441.62     26.50 o
   6   6   3       10.92       -0.61      6.36 o
   7   6   3      174.90      196.44     16.01 o
   8   6   3      688.55      669.48     20.71 o
   9   6   3      688.49      651.71     28.12 o
  10   6   3      142.38      115.77     17.44 o
  11   6   3      653.11      642.75     39.22 o
  12   6   3      459.91      399.95     32.39 o
  13   6   3       68.67      102.63     19.83 o
  14   6   3      436.08      468.88     39.46 o
  15   6   3      178.33      160.81     29.13 o
  16   6   3      416.80      369.84     49.63 o
 -18   7   3      137.42      201.69     39.20 o
 -17   7   3      402.20      422.03     48.07 o
 -16   7   3      618.61      583.84     51.32 o
 -15   7   3        3.15       -4.57     19.21 o
 -14   7   3     1048.87     1063.54     55.03 o
 -13   7   3        0.20       -8.93     14.71 o
 -12   7   3       11.19       23.48     15.61 o
 -11   7   3        1.21        1.45     15.80 o
 -10   7   3     1212.42     1152.18     42.95 o
  -9   7   3     1495.74     1565.18     36.02 o
  -8   7   3       28.88       40.21     10.68 o
  -7   7   3     7837.55     7987.62     89.73 o
  -6   7   3      216.39      212.24     15.79 o
  -5   7   3     3463.59     3240.07     44.77 o
  -4   7   3      185.64      185.85     11.40 o
  -3   7   3     4429.53     4718.03     53.42 o
  -2   7   3     1465.75     1458.30     35.29 o
  -1   7   3     1160.50     1159.55     19.77 o
   0   7   3     2789.93     2665.36     39.30 o
   1   7   3     1635.25     1645.39     57.27 o
   2   7   3     3344.87     3268.54     51.02 o
   3   7   3        4.48        2.59      7.24 o
   4   7   3     5165.94     4887.33     65.54 o
   5   7   3        7.23        5.50      5.91 o
   6   7   3      174.37      156.12     11.42 o
   7   7   3      258.92      251.62     18.02 o
   8   7   3      401.11      413.65     29.56 o
   9   7   3      222.51      255.05     43.80 o
  10   7   3      281.80      389.05     30.75 o
  11   7   3      262.25      267.36     27.70 o
  12   7   3       94.60       73.15     19.45 o
  13   7   3      628.76      651.05     43.74 o
  14   7   3       63.67       28.58     20.67 o
  15   7   3      186.12      190.66     36.03 o
 -17   8   3      507.99      614.17     57.55 o
 -16   8   3       30.54      -11.79     22.61 o
 -15   8   3      790.71      757.91     50.20 o
 -14   8   3       24.74        5.90     16.84 o
 -13   8   3     1073.76     1104.85     67.53 o
 -12   8   3       77.02       90.16     20.77 o
 -11   8   3     1939.15     2004.02     59.65 o
 -10   8   3      622.99      614.04     40.16 o
  -9   8   3      165.48      135.91     22.76 o
  -8   8   3     2824.11     2812.13     59.47 o
  -7   8   3     1100.05     1123.74     29.10 o
  -6   8   3     1504.42     1537.03     32.02 o
  -5   8   3      517.89      563.11     20.68 o
  -4   8   3     2316.93     2405.62     45.79 o
  -3   8   3      301.07      328.35     14.98 o
  -2   8   3       71.99       59.08      7.27 o
  -1   8   3      126.74      118.44      8.21 o
   0   8   3      757.07      813.35     24.91 o
   1   8   3       61.52       57.67     10.85 o
   2   8   3      266.40      228.53     18.88 o
   3   8   3     1024.83      955.49     32.97 o
   4   8   3     4320.97     4266.67     68.98 o
   5   8   3      153.64      165.78     12.72 o
   6   8   3      483.87      468.36     18.29 o
   7   8   3      140.87      134.91     15.03 o
   8   8   3      646.89      688.98     42.35 o
   9   8   3     1461.87     1458.87     57.08 o
  10   8   3      356.73      275.07     32.51 o
  11   8   3     1876.39     1861.61     76.77 o
  12   8   3      804.46      815.31     57.52 o
  13   8   3      483.74      581.59     50.48 o
  14   8   3      867.01      919.25     65.11 o
  15   8   3        3.95       -5.12     31.37 o
 -16   9   3      347.66      367.20     46.03 o
 -15   9   3       42.79       -2.53     24.88 o
 -14   9   3       39.11       31.92     21.53 o
 -13   9   3       87.99       88.24     23.17 o
 -12   9   3     1526.17     1604.05     68.97 o
 -11   9   3     1366.31     1441.35     53.62 o
 -10   9   3      105.19      129.83     30.60 o
  -9   9   3      527.69      474.11     37.00 o
  -8   9   3     1005.15      993.58     67.49 o
  -7   9   3      574.36      646.74     37.36 o
  -6   9   3        2.83       10.20     16.01 o
  -5   9   3     4564.62     4475.79     62.30 o
  -4   9   3      221.17      194.02     13.19 o
  -3   9   3      938.31      923.63     20.95 o
  -2   9   3      456.75      462.61     16.78 o
  -1   9   3     2548.40     2378.87     32.28 o
   0   9   3      427.58      412.51     17.90 o
   1   9   3       44.93       46.32     11.24 o
   2   9   3     1761.56     1713.29     97.50 o
   3   9   3      384.42      386.83     28.53 o
   4   9   3        7.96       21.16     13.09 o
   5   9   3       24.05       15.41      9.78 o
   6   9   3      325.61      341.43     18.63 o
   7   9   3      164.58      187.94     20.12 o
   8   9   3      394.41      394.24     33.03 o
   9   9   3      823.84      863.53     50.61 o
  10   9   3     1765.53     1735.42     66.32 o
  11   9   3       12.90       16.78     19.97 o
  12   9   3      646.97      774.79    104.85 o
  13   9   3      483.84      446.13     46.37 o
  14   9   3       83.61       96.34     32.43 o
 -14  10   3       80.51       55.93     25.67 o
 -13  10   3       74.87       62.31     23.29 o
 -12  10   3      584.07      592.83     41.13 o
 -11  10   3      242.30      220.54     33.87 o
 -10  10   3       21.92       14.78     15.57 o
  -9  10   3      719.83      757.59     40.63 o
  -8  10   3     1454.92     1410.29     49.78 o
  -7  10   3       49.30       39.98     15.33 o
  -6  10   3     2514.30     2528.64     62.53 o
  -5  10   3       16.10       15.69      9.03 o
  -4  10   3      809.68      898.93     29.85 o
  -3  10   3      597.54      554.12     20.68 o
  -2  10   3      142.67      183.51     13.57 o
  -1  10   3        2.90        3.76      7.20 o
   0  10   3     1222.15     1198.70     34.40 o
   1  10   3      283.17      298.78     25.01 o
   2  10   3       43.09       22.60     22.09 o
   3  10   3      322.60      364.46     36.20 o
   4  10   3      628.10      653.56     49.80 o
   5  10   3      511.58      434.51     43.53 o
   6  10   3        6.84        5.50      9.70 o
   7  10   3      770.53      778.33     77.20 o
   8  10   3        0.32        7.98     15.33 o
   9  10   3     1056.37     1028.49     51.88 o
  10  10   3        0.70       31.56     21.52 o
  11  10   3      448.92      514.73     45.30 o
  12  10   3      685.41      939.66     79.02 o
 -13  11   3      696.29      725.19     52.93 o
 -12  11   3      435.49      505.21     39.59 o
 -11  11   3        1.64      -18.81     16.94 o
 -10  11   3      117.31      113.56     22.37 o
  -9  11   3      392.32      440.88     45.26 o
  -8  11   3      516.43      619.83     42.28 o
  -7  11   3      992.66      972.78     40.34 o
  -6  11   3       78.03       43.65     11.94 o
  -5  11   3     1390.95     1235.96     33.85 o
  -4  11   3      275.71      272.79     18.71 o
  -3  11   3      123.03      112.17     13.78 o
  -2  11   3       11.38        6.23     10.21 o
  -1  11   3      178.09      151.97     14.20 o
   0  11   3     1186.76     1073.51     29.37 o
   1  11   3        7.16      -11.96     11.59 o
   2  11   3      642.91      568.07     43.53 o
   3  11   3       17.33        3.56     19.11 o
   4  11   3      690.01      685.82     52.84 o
   5  11   3        0.74       -4.42     19.03 o
   6  11   3      292.91      301.92     41.24 o
   7  11   3      608.65      576.56     36.28 o
   8  11   3       37.58       58.94     18.91 o
   9  11   3        5.35       -9.40     21.99 o
  10  11   3        0.74       15.09     19.22 o
  11  11   3      133.56      102.93     29.03 o
 -11  12   3        0.52      -21.41     20.80 o
 -10  12   3       85.75       79.36     22.71 o
  -9  12   3      276.57      215.56     27.06 o
  -8  12   3      141.23       92.41     25.15 o
  -7  12   3      301.63      360.12     29.43 o
  -6  12   3      531.55      560.05     37.48 o
  -5  12   3       70.63       41.55     12.15 o
  -4  12   3        9.00       -7.80     12.93 o
  -3  12   3      693.80      636.09     22.85 o
  -2  12   3      110.30      124.36     15.78 o
  -1  12   3      240.07      234.87     17.58 o
   0  12   3      167.91      131.74     18.98 o
   1  12   3        2.11       -7.86     10.63 o
   2  12   3       35.20       39.30     21.85 o
   3  12   3      732.06      779.89     69.68 o
   4  12   3      141.13      143.73     31.12 o
   5  12   3      238.44      284.16     68.97 o
   6  12   3       23.59       50.66     25.96 o
   7  12   3        4.65       -8.49     13.68 o
   8  12   3       31.30       31.57     18.21 o
   9  12   3      727.55      820.33     49.93 o
  -8  13   3        4.24      -35.97     19.01 o
  -7  13   3       13.86        8.39     15.12 o
  -6  13   3      348.50      362.70     51.61 o
  -5  13   3       12.45        9.30     15.83 o
  -4  13   3      280.71      266.92     24.83 o
  -3  13   3        6.84      -18.08     13.04 o
  -2  13   3      108.76      103.19     34.04 o
  -1  13   3      152.71      142.58     18.98 o
   0  13   3       62.07       55.45     15.61 o
   1  13   3      100.55       97.11     29.40 o
   2  13   3       79.36       99.02     27.10 o
   3  13   3       83.31       80.27     27.10 o
   4  13   3      108.35      208.34     35.83 o
   5  13   3      258.75      440.03    125.86 o
   6  13   3      776.50      893.62     69.62 o
  -4  14   3       77.83       70.64     22.87 o
  -3  14   3      142.54      125.89     41.95 o
  -2  14   3       10.02        7.29     19.59 o
  -1  14   3      103.36       63.45     21.05 o
   0  14   3      245.44      237.66     27.67 o
   1  14   3        1.82      -28.93     14.46 o
   2  14   3        1.65      -14.35     21.85 o
 -20   0   4     1356.33     1220.17    139.37 o
 -19   0   4        3.61       -5.14     33.09 o
 -18   0   4     1004.55     1123.20     71.72 o
 -17   0   4      316.02      299.55     38.96 o
 -16   0   4     1560.52     1777.30     73.42 o
 -15   0   4       27.10       20.55     16.81 o
 -14   0   4      136.10      106.94     20.73 o
 -13   0   4      554.99      541.71     34.51 o
 -12   0   4     2303.32     2254.05     59.61 o
 -11   0   4       36.86       11.03     10.80 o
 -10   0   4        7.96       14.06      8.69 o
  -9   0   4      536.51      554.78     23.04 o
  -8   0   4      572.99      458.76     18.46 o
  -7   0   4      943.75      837.53     19.17 o
  -6   0   4        4.03       30.38     10.65 o
  -5   0   4      735.66      799.23     16.86 o
  -4   0   4   137265.08   135935.58   1108.53 o
  -3   0   4    13740.19    13985.26    122.19 o
  -2   0   4    11306.71    11344.69    118.07 o
  -1   0   4    16005.83    16421.02    164.63 o
   0   0   4    58843.39    58399.51    555.40 o
   1   0   4     2403.16     2565.17     31.54 o
   2   0   4    15526.91    14634.07    140.46 o
   3   0   4     8976.72     9267.12    103.15 o
   4   0   4    16996.36    17051.02    179.04 o
   5   0   4     2496.13     2553.63     42.34 o
   6   0   4     2025.31     1838.28     36.33 o
   7   0   4     1854.03     1945.65     43.34 o
   8   0   4     1538.56     1555.85     40.27 o
   9   0   4     3817.21     3521.07     67.27 o
  10   0   4     2948.93     2888.10     70.18 o
  11   0   4     1047.90      962.04     47.42 o
  12   0   4     2301.68     2382.77     67.76 o
  13   0   4        1.56       -1.42     18.52 o
  14   0   4     2610.57     2760.19    143.10 o
  15   0   4      431.00      464.30     48.68 o
  16   0   4        3.71       -9.95     45.51 o
  17   0   4       48.83       58.31     52.62 o
  18   0   4      392.72      484.94    105.24 o
 -20   1   4      912.74     1052.34    109.60 o
 -19   1   4      412.05      421.77     49.79 o
 -18   1   4        2.34        6.18     18.11 o
 -17   1   4      120.49      117.08     20.03 o
 -16   1   4     1654.26     1681.45     45.92 o
 -15   1   4     3938.09     4028.38     65.79 o
 -14   1   4      501.96      460.93     24.04 o
 -13   1   4     1368.74     1285.07     35.76 o
 -12   1   4     2132.44     2161.38     43.83 o
 -11   1   4      862.20      871.51     23.24 o
 -10   1   4     1231.18     1213.18     23.78 o
  -9   1   4      768.58      780.60     17.22 o
  -8   1   4        1.84        0.38      4.39 o
  -7   1   4       33.66       23.09      4.41 o
  -6   1   4        4.15       22.45      4.18 o
  -5   1   4    20665.07    20364.00    125.32 o
  -4   1   4     6128.69     6007.01     42.40 o
  -3   1   4    54357.95    55929.87    334.69 o
  -2   1   4     6895.98     6526.31     48.52 o
  -1   1   4    12842.54    12983.78     93.69 o
   0   1   4     9577.10     9264.51     62.10 o
   1   1   4      513.12      611.65      9.82 o
   2   1   4     4233.28     4230.29     33.71 o
   3   1   4      195.79      147.82      8.16 o
   4   1   4     9433.14     9613.27     73.79 o
   5   1   4     9025.87     9365.97     77.10 o
   6   1   4     1058.53     1095.26     21.01 o
   7   1   4     2073.00     2108.93     30.58 o
   8   1   4       18.62       13.88      7.68 o
   9   1   4     4880.85     4808.12     61.23 o
  10   1   4      832.53      932.70     27.87 o
  11   1   4      201.64      178.12     16.04 o
  12   1   4     1738.54     1697.35     43.70 o
  13   1   4      433.56      452.82     27.63 o
  14   1   4     2133.56     2116.61     58.59 o
  15   1   4      295.74      298.45     33.72 o
  16   1   4      785.76      876.22     70.68 o
  17   1   4      282.23      249.88     53.04 o
  18   1   4      206.44      274.29     60.78 o
 -20   2   4      417.40      472.97     68.61 o
 -19   2   4      503.39      486.68     51.94 o
 -18   2   4       19.67       42.06     26.49 o
 -17   2   4      197.05      207.43     21.68 o
 -16   2   4     1067.40     1073.18     41.80 o
 -15   2   4      263.47      294.71     22.32 o
 -14   2   4      199.23      200.65     17.50 o
 -13   2   4      871.31      921.82     29.15 o
 -12   2   4     3942.83     3986.85     55.29 o
 -11   2   4     2294.83     2328.25     38.65 o
 -10   2   4      711.04      735.87     20.55 o
  -9   2   4      898.40     1174.49     24.12 o
  -8   2   4     3104.48     3240.68     36.25 o
  -7   2   4      696.00      601.75     15.85 o
  -6   2   4      472.51      566.53     11.54 o
  -5   2   4     2513.66     2218.81     22.80 o
  -4   2   4      550.22      610.92     10.91 o
  -3   2   4    28521.47    27780.14    199.61 o
  -2   2   4     5067.32     4985.59     40.11 o
  -1   2   4    21787.94    20878.25    145.35 o
   0   2   4     6318.70     6460.35     44.13 o
   1   2   4     5883.65     5483.47     38.34 o
   2   2   4       14.14       15.61      3.45 o
   3   2   4     1520.80     1445.69     17.12 o
   4   2   4     5699.95     5841.56     47.32 o
   5   2   4        0.60        1.03      4.60 o
   6   2   4     1420.04     1203.14     25.04 o
   7   2   4      547.55      603.86     20.91 o
   8   2   4     5155.84     5095.82     62.18 o
   9   2   4      207.70      219.70     14.85 o
  10   2   4      736.00      789.00     28.84 o
  11   2   4        4.39       -3.05      9.47 o
  12   2   4      289.76      278.14     23.02 o
  13   2   4      543.56      563.36     31.20 o
  14   2   4       72.02       53.67     19.79 o
  15   2   4      694.96      724.36     67.93 o
  16   2   4       39.91       50.64     29.82 o
  17   2   4     1100.16     1259.40     84.51 o
 -20   3   4      510.25      571.09     73.78 o
 -19   3   4      326.07      401.00     67.55 o
 -18   3   4        3.76        9.91     23.83 o
 -17   3   4      852.17      917.48     45.69 o
 -16   3   4      322.06      314.03     30.32 o
 -15   3   4       66.87       52.71     14.53 o
 -14   3   4        0.67      -15.47     10.21 o
 -13   3   4     1223.31     1282.15     50.81 o
 -12   3   4     1004.06     1036.77     31.00 o
 -11   3   4     1709.61     1831.54     34.52 o
 -10   3   4     2281.51     2215.93     34.32 o
  -9   3   4      972.54     1108.63     22.05 o
  -8   3   4     2861.93     3070.95     35.25 o
  -7   3   4      718.17      952.56     17.22 o
  -6   3   4        2.45        0.74      4.29 o
  -5   3   4     9387.79     9802.71     70.33 o
  -4   3   4     2336.98     2182.80     22.37 o
  -3   3   4       29.74       34.94      3.79 o
  -2   3   4     9521.42     8815.96     65.49 o
  -1   3   4      109.45      139.26      6.81 o
   0   3   4      597.24      597.49     12.00 o
   1   3   4      173.68      244.80      6.55 o
   2   3   4     1207.47     1477.72     16.52 o
   3   3   4       42.29       13.90      4.27 o
   4   3   4    19044.06    21688.33    148.76 o
   5   3   4     1090.37      903.85     16.75 o
   6   3   4       10.59       13.86      5.75 o
   7   3   4     6263.45     6282.47     64.23 o
   8   3   4     1140.29     1260.59     25.94 o
   9   3   4     1914.31     1968.19     43.07 o
  10   3   4        1.35        0.25      8.17 o
  11   3   4      528.53      659.86     38.32 o
  12   3   4      211.92      203.29     19.47 o
  13   3   4     2779.13     2694.60     63.67 o
  14   3   4     1537.07     1686.78     53.85 o
  15   3   4        2.56       -9.23     17.30 o
  16   3   4      549.20      546.39     56.81 o
  17   3   4      560.30      753.35     83.96 o
 -20   4   4      154.21      100.36     73.95 o
 -19   4   4        3.67       10.74     32.35 o
 -18   4   4       18.34       14.90     26.93 o
 -17   4   4      550.93      560.91     38.86 o
 -16   4   4       40.72       37.48     16.56 o
 -15   4   4       79.57       73.40     16.67 o
 -14   4   4       44.71       31.88     13.09 o
 -13   4   4      185.96      177.64     17.54 o
 -12   4   4      243.40      267.57     15.45 o
 -11   4   4      856.02      865.40     25.12 o
 -10   4   4      301.06      345.54     14.89 o
  -9   4   4       19.93        8.88      6.14 o
  -8   4   4      147.39      148.36      8.95 o
  -7   4   4     2275.71     2578.94     34.33 o
  -6   4   4     4412.05     4456.86     46.13 o
  -5   4   4     3704.68     3869.31     37.37 o
  -4   4   4     1744.72     1770.78     20.27 o
  -3   4   4     4225.26     4209.77     35.14 o
  -2   4   4      514.88      553.52     11.04 o
  -1   4   4        5.90        1.00      3.18 o
   0   4   4      345.77      302.86      7.93 o
   1   4   4     3109.79     3203.92     37.13 o
   2   4   4      413.86      364.31     10.49 o
   3   4   4     3040.28     2955.61     29.83 o
   4   4   4       10.78        3.05      4.27 o
   5   4   4      203.88      191.58      9.82 o
   6   4   4     1841.76     1865.01     48.29 o
   7   4   4      278.44      304.94     13.14 o
   8   4   4      660.61      690.83     20.09 o
   9   4   4     1357.95     1377.28     26.93 o
  10   4   4      960.38      974.73     37.38 o
  11   4   4      585.54      522.44     30.08 o
  12   4   4      264.05      297.46     24.78 o
  13   4   4        2.00        0.05     14.36 o
  14   4   4      146.00      154.18     22.30 o
  15   4   4        8.16      -11.38     21.01 o
  16   4   4       43.76       42.72     45.51 o
  17   4   4     1037.77     1085.25    142.21 o
 -19   5   4      268.84      218.44     52.44 o
 -18   5   4      214.59      238.06     40.01 o
 -17   5   4        1.34        5.09     21.59 o
 -16   5   4       64.23        8.25     17.52 o
 -15   5   4      116.84      106.89     20.82 o
 -14   5   4      553.55      535.62     31.00 o
 -13   5   4       60.02       75.15     15.05 o
 -12   5   4      743.33      747.06     30.46 o
 -11   5   4      166.78      194.70     12.67 o
 -10   5   4      316.24      304.45     18.07 o
  -9   5   4      217.71      243.99     11.88 o
  -8   5   4     1022.41     1118.96     23.56 o
  -7   5   4     1337.81     1158.14     24.49 o
  -6   5   4      516.70      449.09     14.56 o
  -5   5   4     7549.62     7679.39     72.64 o
  -4   5   4     2350.55     2499.93     34.53 o
  -3   5   4     5383.56     5609.19     61.05 o
  -2   5   4     2499.14     2512.35     31.76 o
  -1   5   4     1678.72     1867.92     23.49 o
   0   5   4      837.63      777.18     15.60 o
   1   5   4      433.17      416.99     16.54 o
   2   5   4     5245.85     5004.24     48.64 o
   3   5   4      835.78      812.97     34.53 o
   4   5   4     3503.18     3575.54     41.44 o
   5   5   4       81.52       97.86      7.52 o
   6   5   4      108.92      122.59      9.10 o
   7   5   4      226.54      209.70     12.53 o
   8   5   4      763.96      678.55     30.23 o
   9   5   4       76.84       89.16     13.68 o
  10   5   4     1295.50     1232.08     43.49 o
  11   5   4      298.72      216.66     21.71 o
  12   5   4      338.15      243.81     23.26 o
  13   5   4      547.81      536.74     36.52 o
  14   5   4      353.36      407.13     44.13 o
  15   5   4        0.71       -4.83     19.41 o
  16   5   4        8.77      -13.31     36.26 o
 -19   6   4       12.43       75.37     66.84 o
 -18   6   4       89.81       45.88     30.94 o
 -17   6   4      175.00      155.74     33.99 o
 -16   6   4      475.19      410.97     34.33 o
 -15   6   4      176.57      216.32     26.06 o
 -14   6   4      625.66      575.22     36.08 o
 -13   6   4      594.67      614.29     39.82 o
 -12   6   4      358.17      335.35     29.78 o
 -11   6   4       67.76       58.07     14.18 o
 -10   6   4      961.87      975.59     31.06 o
  -9   6   4     2352.33     2438.19     41.80 o
  -8   6   4      155.93      183.11     11.81 o
  -7   6   4       37.08       39.99      8.60 o
  -6   6   4        3.12        0.45      5.15 o
  -5   6   4      322.38      341.96     16.39 o
  -4   6   4      264.50      223.09     12.59 o
  -3   6   4      218.93      221.63     10.46 o
  -2   6   4        8.61        8.36      5.24 o
  -1   6   4       26.71       47.79      5.66 o
   0   6   4      141.81      126.97      7.70 o
   1   6   4     2131.35     2197.56     34.26 o
   2   6   4       17.91       22.84      6.25 o
   3   6   4     1019.11     1073.09     18.66 o
   4   6   4      236.69      237.03     11.69 o
   5   6   4     1412.53     1361.48     34.94 o
   6   6   4     1024.85     1048.75     22.73 o
   7   6   4      108.13       99.65     10.34 o
   8   6   4       33.83       39.21     10.65 o
   9   6   4      262.26      256.79     25.25 o
  10   6   4       80.77       76.33     16.45 o
  11   6   4      138.64       99.71     19.79 o
  12   6   4      281.24      323.45     36.91 o
  13   6   4      106.75      113.01     23.67 o
  14   6   4       46.11       53.82     21.54 o
  15   6   4      601.25      672.73     49.52 o
  16   6   4      119.05      231.08     77.51 o
 -18   7   4       19.86        5.05     26.42 o
 -17   7   4        0.10      -17.87     22.39 o
 -16   7   4        2.89       -1.30     20.58 o
 -15   7   4       39.96       18.80     19.92 o
 -14   7   4      239.82      231.14     28.59 o
 -13   7   4      832.15      765.95     44.71 o
 -12   7   4      298.35      310.47     28.87 o
 -11   7   4       75.43       90.15     19.46 o
 -10   7   4       38.75        3.85     12.96 o
  -9   7   4     1806.26     1712.81     35.23 o
  -8   7   4     1797.48     1839.19     34.89 o
  -7   7   4       76.88       50.26      8.88 o
  -6   7   4      271.40      326.56     13.64 o
  -5   7   4      773.06      813.46     21.16 o
  -4   7   4        2.06        3.54      6.42 o
  -3   7   4      257.13      285.93     13.88 o
  -2   7   4      115.35      125.69      8.68 o
  -1   7   4       98.23      104.49      7.80 o
   0   7   4      108.49      131.52     10.16 o
   1   7   4      259.13      277.94     13.47 o
   2   7   4       68.20       76.51      8.54 o
   3   7   4     2676.87     2696.47     50.02 o
   4   7   4      120.57      111.54      8.58 o
   5   7   4     2717.04     2630.87     37.72 o
   6   7   4       10.08        3.14      6.89 o
   7   7   4      382.24      408.77     21.82 o
   8   7   4      163.33      117.15     21.94 o
   9   7   4        5.42      -10.05     11.56 o
  10   7   4        0.05       -9.87     13.48 o
  11   7   4       21.67       12.78     15.65 o
  12   7   4       41.89       38.45     17.98 o
  13   7   4        0.97        1.61     17.49 o
  14   7   4      204.57      266.86     39.41 o
  15   7   4       40.82       -6.32     26.51 o
 -17   8   4       25.23        1.25     26.42 o
 -16   8   4       78.04        6.31     37.06 o
 -15   8   4        1.42       -4.51     18.54 o
 -14   8   4       76.02       74.17     22.86 o
 -13   8   4      224.55      177.98     28.12 o
 -12   8   4      312.08      256.42     31.41 o
 -11   8   4       19.97       29.02     21.35 o
 -10   8   4      564.21      537.34     33.66 o
  -9   8   4      149.72      140.05     21.15 o
  -8   8   4        7.65       17.62     11.93 o
  -7   8   4      873.61      888.71     27.52 o
  -6   8   4       51.32       38.45      9.73 o
  -5   8   4     1248.18     1251.61     31.69 o
  -4   8   4      399.49      389.07     17.35 o
  -3   8   4       71.51       74.73      8.62 o
  -2   8   4       40.77       55.71      7.43 o
  -1   8   4        9.45       15.43      5.96 o
   0   8   4       13.32        9.14      4.77 o
   1   8   4      336.64      323.70     19.70 o
   2   8   4      148.64      192.56     27.47 o
   3   8   4        7.30       -1.71      8.25 o
   4   8   4     2004.51     2007.10     32.06 o
   5   8   4      187.35      202.74     12.62 o
   6   8   4     1163.58     1111.76     33.96 o
   7   8   4      105.58      122.56     15.18 o
   8   8   4       30.55       -8.41     14.39 o
   9   8   4        0.59      -12.78     14.85 o
  10   8   4       16.14       18.35     18.81 o
  11   8   4       91.94      138.76     47.07 o
  12   8   4       26.04       44.11     23.80 o
  13   8   4       75.33       63.00     27.00 o
  14   8   4      191.78      166.12     34.92 o
 -16   9   4        8.14       -6.95     23.62 o
 -15   9   4       39.00       22.85     24.76 o
 -14   9   4        9.33        4.44     19.30 o
 -13   9   4        2.80      -25.15     16.25 o
 -12   9   4       35.49       31.67     18.32 o
 -11   9   4       78.25       35.53     17.48 o
 -10   9   4       32.27       10.72     14.76 o
  -9   9   4       87.24       64.28     18.11 o
  -8   9   4     1128.83     1140.65     45.33 o
  -7   9   4       19.02       16.77     10.62 o
  -6   9   4       66.66       89.77     13.99 o
  -5   9   4       15.89       21.65      9.19 o
  -4   9   4        3.46        9.65      7.91 o
  -3   9   4       63.95       67.29      9.05 o
  -2   9   4      325.12      297.92     14.09 o
  -1   9   4       20.96       23.69      6.30 o
   0   9   4      440.92      477.17     13.89 o
   1   9   4       99.54       64.63     16.42 o
   2   9   4      293.93      297.97     24.55 o
   3   9   4       23.59       21.17     15.05 o
   4   9   4     2768.07     2723.64     86.08 o
   5   9   4      318.29      315.05     16.99 o
   6   9   4       24.18       12.95     11.08 o
   7   9   4      253.59      265.46     27.38 o
   8   9   4      167.22      152.62     24.91 o
   9   9   4      489.33      569.81     43.01 o
  10   9   4       75.73       57.55     22.14 o
  11   9   4        6.79       14.65     20.65 o
  12   9   4       50.82       32.81     23.44 o
  13   9   4       13.25       23.74     27.70 o
 -15  10   4       61.37        8.38     36.57 o
 -14  10   4       43.83       33.89     22.13 o
 -13  10   4        7.16       -7.91     18.41 o
 -12  10   4      251.53      236.63     43.06 o
 -11  10   4        0.23       -1.54     16.07 o
 -10  10   4       44.92       52.66     18.79 o
  -9  10   4      425.39      425.67     33.15 o
  -8  10   4       34.41       18.06     15.79 o
  -7  10   4     1291.36     1287.47     45.59 o
  -6  10   4      166.42      171.55     19.70 o
  -5  10   4     1051.86     1006.84     40.44 o
  -4  10   4        1.01        8.44      9.27 o
  -3  10   4        0.52      -14.52      8.41 o
  -2  10   4       82.99       65.73      9.42 o
  -1  10   4     1418.07     1456.09     30.62 o
   0  10   4        0.12       -2.75      7.42 o
   1  10   4      117.91       91.07     21.19 o
   2  10   4       98.50       86.54     21.46 o
   3  10   4      292.80      247.93     34.84 o
   4  10   4       90.09       83.35     42.66 o
   5  10   4      518.36      485.16     41.28 o
   6  10   4       31.03       19.66     14.12 o
   7  10   4      161.79      180.36     24.62 o
   8  10   4      254.78      307.70     31.49 o
   9  10   4      100.15       65.37     22.30 o
  10  10   4       51.94       26.85     21.86 o
  11  10   4       42.05       33.96     23.61 o
  12  10   4       25.29      -16.84     29.22 o
 -13  11   4      112.43       84.27     37.96 o
 -12  11   4      673.61      753.57     67.34 o
 -11  11   4       16.39        7.41     20.23 o
 -10  11   4      143.33      134.24     24.34 o
  -9  11   4       18.55       -0.43     23.36 o
  -8  11   4      656.88      656.51     39.01 o
  -7  11   4      254.92      262.90     25.35 o
  -6  11   4      626.53      565.26     29.15 o
  -5  11   4        4.93       -5.15     10.49 o
  -4  11   4       27.91       24.41     11.22 o
  -3  11   4       12.44        9.92     12.93 o
  -2  11   4     1928.74     1878.65     42.47 o
  -1  11   4        1.52       -0.46      9.92 o
   0  11   4      580.85      625.76     23.44 o
   1  11   4      903.03      858.60     49.16 o
   2  11   4      909.90      840.36     54.87 o
   3  11   4      195.19      205.65     31.99 o
   4  11   4      113.38      117.64     25.96 o
   5  11   4       48.46       40.53     23.13 o
   6  11   4       18.63        9.57     13.01 o
   7  11   4       14.19       21.42     16.98 o
   8  11   4       88.44      135.16     23.77 o
   9  11   4       62.73       55.89     22.01 o
  10  11   4       73.67       56.67     23.78 o
 -11  12   4      275.69      285.31     32.34 o
 -10  12   4       41.27       29.46     19.89 o
  -9  12   4        0.90      -10.75     15.79 o
  -8  12   4      105.66       88.78     20.87 o
  -7  12   4      698.88      781.32     31.38 o
  -6  12   4      419.55      457.32     25.61 o
  -5  12   4      376.28      352.85     22.80 o
  -4  12   4      118.33       78.46     18.88 o
  -3  12   4      457.56      494.07     22.61 o
  -2  12   4       69.00       70.32     13.65 o
  -1  12   4      651.86      596.73     25.66 o
   0  12   4       30.51       28.38     13.29 o
   1  12   4     1206.15     1310.03    103.81 o
   2  12   4     1608.90     1704.17     71.31 o
   3  12   4      467.39      452.50     46.13 o
   4  12   4      529.74      555.98     51.43 o
   5  12   4       11.57      -22.52     20.83 o
   6  12   4      276.89      289.51     44.11 o
   7  12   4       11.35       11.11     16.02 o
   8  12   4       83.56       92.12     23.87 o
  -9  13   4      300.34      294.42     34.51 o
  -8  13   4       46.53      -22.76     22.12 o
  -7  13   4        0.79      -18.00     15.48 o
  -6  13   4      829.90      821.69     45.85 o
  -5  13   4        1.82      -22.45     17.36 o
  -4  13   4      281.50      302.45     26.88 o
  -3  13   4      118.61       85.52     15.30 o
  -2  13   4      710.50      731.82     34.24 o
  -1  13   4       38.12       14.00     21.50 o
   0  13   4      257.75      232.08     39.95 o
   1  13   4      512.35      474.38     38.74 o
   2  13   4      526.29      460.65     50.49 o
   3  13   4        1.91        9.53     36.26 o
   4  13   4      120.02       59.33     28.65 o
   5  13   4      440.68      512.58     54.05 o
   6  13   4      276.65      250.17     44.33 o
  -4  14   4       81.08      120.87     25.27 o
  -3  14   4      940.38     1011.32     83.19 o
  -2  14   4        2.60       -4.87     19.03 o
  -1  14   4      742.30      738.66     78.22 o
   0  14   4       31.66       -0.64     16.21 o
   1  14   4       48.22       31.54     16.87 o
 -20   1   5       64.33       96.39     33.94 o
 -19   1   5       90.43       15.97     27.98 o
 -18   1   5      300.89      278.68     28.41 o
 -17   1   5       30.19       45.76     16.06 o
 -16   1   5      673.54      602.57     31.84 o
 -15   1   5      480.18      462.31     25.11 o
 -14   1   5      574.47      537.07     25.65 o
 -13   1   5       54.03       48.57     11.41 o
 -12   1   5      295.20      257.10     16.99 o
 -11   1   5      484.36      527.34     19.02 o
 -10   1   5     1724.83     1774.23     28.82 o
  -9   1   5       27.64       26.57      6.23 o
  -8   1   5      275.35      309.91     11.07 o
  -7   1   5     3781.66     4051.04     35.03 o
  -6   1   5     4454.33     4437.74     36.00 o
  -5   1   5      539.56      509.57     10.08 o
  -4   1   5      504.47      505.35      9.88 o
  -3   1   5    29245.29    30506.79    194.20 o
  -2   1   5     9822.88    10423.66     74.94 o
  -1   1   5     9849.44     9980.30     75.84 o
   0   1   5      843.76      802.13     11.65 o
   1   1   5      355.97      367.59      8.55 o
   2   1   5     1406.62     1407.57     17.57 o
   3   1   5      861.82      852.51     17.75 o
   4   1   5     2288.49     2241.28     27.13 o
   5   1   5       23.67       21.31      5.96 o
   6   1   5      807.83      748.68     18.62 o
   7   1   5      343.79      351.34     15.50 o
   8   1   5      647.22      627.51     22.37 o
   9   1   5       48.58       30.68      9.90 o
  10   1   5       45.77       24.26     10.65 o
  11   1   5       55.29       27.52     11.54 o
  12   1   5      254.56      220.17     24.12 o
  13   1   5      134.07      133.86     20.61 o
  14   1   5       61.92       34.15     17.59 o
  15   1   5       21.47        6.27     19.91 o
  16   1   5      249.55      301.85     44.86 o
  17   1   5      150.59       40.93     40.64 o
 -20   2   5        0.57       22.31     39.29 o
 -19   2   5       52.37       36.94     27.12 o
 -18   2   5      274.06      269.45     33.83 o
 -17   2   5       54.58       53.26     15.72 o
 -16   2   5        4.12       -7.64     12.58 o
 -15   2   5      131.46      103.34     17.58 o
 -14   2   5     3033.56     2941.60     52.88 o
 -13   2   5      800.42      725.45     26.22 o
 -12   2   5       77.25      103.79     12.11 o
 -11   2   5     1101.99      937.87     25.42 o
 -10   2   5      468.16      487.77     17.66 o
  -9   2   5     9341.67     9853.69     83.92 o
  -8   2   5      142.22      117.99      8.05 o
  -7   2   5      327.26      301.65     10.30 o
  -6   2   5      101.33      102.45      5.87 o
  -5   2   5     1657.17     1670.69     18.73 o
  -4   2   5      119.21      128.98      5.75 o
  -3   2   5    16222.11    16634.74    109.64 o
  -2   2   5       15.59       12.06      3.57 o
  -1   2   5     2576.66     2711.33     26.63 o
   0   2   5     3278.91     3457.18     26.87 o
   1   2   5      248.45      251.17      7.50 o
   2   2   5       86.01      110.40      5.25 o
   3   2   5    10336.83    11189.50     80.28 o
   4   2   5     1489.92     1664.04     23.47 o
   5   2   5      365.84      291.08     12.61 o
   6   2   5      110.34      139.98     11.16 o
   7   2   5      458.01      442.95     19.13 o
   8   2   5      146.16      128.54     12.40 o
   9   2   5      201.28      201.58     15.78 o
  10   2   5     1877.86     1853.94     43.40 o
  11   2   5      278.35      264.71     20.77 o
  12   2   5      718.44      773.22     34.90 o
  13   2   5     1701.05     1747.22     51.94 o
  14   2   5        2.54      -11.24     15.68 o
  15   2   5      103.09       83.47     25.01 o
  16   2   5       50.91       27.62     27.56 o
  17   2   5       11.38       11.41     31.47 o
 -20   3   5       16.21      -16.04     34.85 o
 -19   3   5       35.45       20.69     42.66 o
 -18   3   5       18.03       -5.60     19.78 o
 -17   3   5      878.77      893.04     42.65 o
 -16   3   5      203.79      247.86     24.91 o
 -15   3   5       20.02        3.09     11.31 o
 -14   3   5      890.57      953.33     35.97 o
 -13   3   5        2.06        2.60      8.29 o
 -12   3   5     2228.38     2155.62     41.36 o
 -11   3   5       85.57      109.45     11.89 o
 -10   3   5     3205.39     3252.54     43.66 o
  -9   3   5     2418.27     2419.61     33.53 o
  -8   3   5     1733.03     1590.17     25.20 o
  -7   3   5        1.73        4.16      4.99 o
  -6   3   5     4682.08     4583.85     45.15 o
  -5   3   5      831.58      840.62     13.35 o
  -4   3   5     1474.82     1407.07     23.78 o
  -3   3   5      270.27      306.30      8.22 o
  -2   3   5     7755.34     7857.06     63.46 o
  -1   3   5     1471.47     1618.33     17.90 o
   0   3   5       91.23       51.39      3.99 o
   1   3   5        8.72        5.78      2.96 o
   2   3   5      106.57       77.73      4.79 o
   3   3   5     2043.27     2417.08     25.59 o
   4   3   5        7.05       27.27      5.45 o
   5   3   5       12.34        7.65      5.35 o
   6   3   5     4825.33     5131.43     57.38 o
   7   3   5      289.86      358.87     16.96 o
   8   3   5     1301.00     1316.11     27.38 o
   9   3   5      198.26      206.06     14.18 o
  10   3   5      928.96      988.52     35.16 o
  11   3   5      167.43      165.82     17.74 o
  12   3   5      661.41      602.34     33.88 o
  13   3   5      525.28      519.20     45.26 o
  14   3   5      180.20      169.03     56.01 o
  15   3   5        5.87       21.05     22.06 o
  16   3   5      133.31       73.24     38.21 o
  17   3   5       64.46       62.76     44.09 o
 -20   4   5      194.23      187.06     49.59 o
 -19   4   5      135.05       97.47     40.32 o
 -18   4   5      289.09      297.52     40.32 o
 -17   4   5       15.63       17.43     22.22 o
 -16   4   5      426.39      384.84     28.17 o
 -15   4   5      200.75      207.10     21.59 o
 -14   4   5        1.36        2.61     11.04 o
 -13   4   5     1643.29     1670.20     41.03 o
 -12   4   5      449.22      506.70     20.62 o
 -11   4   5     3298.31     3319.21     45.45 o
 -10   4   5        1.91       -4.13      6.32 o
  -9   4   5      997.69     1009.56     20.19 o
  -8   4   5     1097.79     1100.25     20.71 o
  -7   4   5     2457.72     2395.44     33.58 o
  -6   4   5        9.36        0.38      3.97 o
  -5   4   5        3.67        3.25      4.21 o
  -4   4   5     1626.67     1571.14     19.22 o
  -3   4   5        0.25        5.13      3.37 o
  -2   4   5      234.02      190.48      8.32 o
  -1   4   5     1449.70     1433.80     17.67 o
   0   4   5      257.39      226.81      7.72 o
   1   4   5     1411.87     1574.70     25.36 o
   2   4   5       13.52        8.04      3.52 o
   3   4   5     4660.71     4736.94     44.46 o
   4   4   5       86.73       74.83      7.06 o
   5   4   5     3141.78     3152.78     41.31 o
   6   4   5      384.77      399.88     15.84 o
   7   4   5      725.83      750.11     19.74 o
   8   4   5      411.01      467.87     17.94 o
   9   4   5     2142.79     2032.29     37.26 o
  10   4   5       12.32       13.28     11.39 o
  11   4   5      962.68      908.25     41.90 o
  12   4   5        1.59       -5.46     12.48 o
  13   4   5      152.48      181.72     25.49 o
  14   4   5      602.56      662.60     46.88 o
  15   4   5      550.75      655.81     56.81 o
  16   4   5       50.91       55.82     39.62 o
 -19   5   5        1.31      -34.81     43.37 o
 -18   5   5      312.07      291.23     43.10 o
 -17   5   5      318.91      255.32     32.86 o
 -16   5   5      460.17      444.90     34.03 o
 -15   5   5       43.28       11.90     15.25 o
 -14   5   5      963.50      944.52     45.54 o
 -13   5   5     2051.37     2058.60     50.09 o
 -12   5   5      415.63      396.24     22.91 o
 -11   5   5        1.29       17.85      8.25 o
 -10   5   5     1496.55     1496.34     31.62 o
  -9   5   5      419.32      408.32     15.61 o
  -8   5   5     3638.74     3569.07     40.35 o
  -7   5   5      210.58      207.71      9.72 o
  -6   5   5     2026.42     2039.59     26.79 o
  -5   5   5        2.84        8.39      4.16 o
  -4   5   5      805.29      721.71     14.45 o
  -3   5   5     4439.67     4476.81     62.28 o
  -2   5   5      143.88      131.41      7.47 o
  -1   5   5     4604.27     4765.80     47.22 o
   0   5   5      552.42      606.63     11.19 o
   1   5   5     2463.88     2464.19     29.95 o
   2   5   5     1203.73     1263.17     28.63 o
   3   5   5     1020.23     1046.87     20.45 o
   4   5   5      352.93      292.93     10.79 o
   5   5   5      192.58      254.94     19.86 o
   6   5   5     1244.84     1287.49     23.75 o
   7   5   5        4.48       10.81      8.13 o
   8   5   5     1904.80     1738.32     37.67 o
   9   5   5      101.10       89.21     17.74 o
  10   5   5       41.94       -7.05     12.01 o
  11   5   5        0.30        7.41     13.53 o
  12   5   5      200.85      154.91     22.47 o
  13   5   5       98.91      112.36     22.06 o
  14   5   5      660.15      705.51     49.67 o
  15   5   5      119.99       82.67     46.30 o
  16   5   5      366.61      558.49     89.59 o
 -19   6   5      309.06      332.91     47.57 o
 -18   6   5      239.63      225.15     40.82 o
 -17   6   5       21.46       43.57     23.70 o
 -16   6   5      710.24      684.38     42.41 o
 -15   6   5     1773.56     1798.77     64.94 o
 -14   6   5        0.37      -28.18     14.09 o
 -13   6   5     1141.76     1192.39     80.24 o
 -12   6   5      878.67      848.22     60.76 o
 -11   6   5     3048.27     2926.13     62.04 o
 -10   6   5      646.24      621.87     26.27 o
  -9   6   5      226.44      223.12     14.94 o
  -8   6   5     1381.08     1422.42     26.76 o
  -7   6   5      254.33      216.26     11.38 o
  -6   6   5      256.53      297.13     12.64 o
  -5   6   5     2617.24     2617.39     35.25 o
  -4   6   5     5182.28     5651.88     71.29 o
  -3   6   5      507.58      446.78     17.49 o
  -2   6   5      769.62      697.19     24.91 o
  -1   6   5      221.95      235.73      9.72 o
   0   6   5     6687.09     6456.69     58.38 o
   1   6   5      411.89      448.40     12.05 o
   2   6   5      662.63      689.34     16.06 o
   3   6   5      827.04      832.08     19.21 o
   4   6   5     1014.28      993.62     22.17 o
   5   6   5       42.42       28.13      8.91 o
   6   6   5      411.18      406.15     16.86 o
   7   6   5      780.45      769.86     23.34 o
   8   6   5       91.16       34.47     11.94 o
   9   6   5       49.41       99.30     16.26 o
  10   6   5     1068.00      889.62     45.40 o
  11   6   5      166.51      138.80     24.06 o
  12   6   5      420.43      363.73     32.32 o
  13   6   5      350.09      340.06     33.91 o
  14   6   5      100.46      131.41     27.55 o
  15   6   5      413.75      476.22     63.88 o
 -18   7   5      212.49      241.64     39.58 o
 -17   7   5      631.89      628.19     84.56 o
 -16   7   5      457.31      406.96     38.97 o
 -15   7   5      124.71      125.51     25.56 o
 -14   7   5      101.33      109.18     22.39 o
 -13   7   5       97.24       81.92     21.07 o
 -12   7   5      351.30      360.36     30.81 o
 -11   7   5      251.06      249.53     25.89 o
 -10   7   5       19.57       24.40     13.96 o
  -9   7   5       87.82       72.03     12.07 o
  -8   7   5     5754.94     5801.52     63.63 o
  -7   7   5     1135.28     1045.57     24.39 o
  -6   7   5     1466.89     1476.47     32.24 o
  -5   7   5      791.79      789.59     34.08 o
  -4   7   5       93.51       99.29     10.49 o
  -3   7   5     2242.76     2129.25     35.91 o
  -2   7   5       70.58       77.06      8.03 o
  -1   7   5     3298.45     3386.09     43.71 o
   0   7   5        1.10        1.91      4.52 o
   1   7   5    10018.63     9882.90     89.14 o
   2   7   5     1172.47     1166.09     19.56 o
   3   7   5     7294.76     7205.09     85.97 o
   4   7   5     1319.36     1274.35     34.28 o
   5   7   5     3425.48     3290.30     55.21 o
   6   7   5       37.84       29.80      8.74 o
   7   7   5      227.47      228.24     19.03 o
   8   7   5      387.23      401.75     35.01 o
   9   7   5      137.78      116.52     20.24 o
  10   7   5      416.10      409.64     32.59 o
  11   7   5      205.20      128.51     22.42 o
  12   7   5      226.79      250.34     51.33 o
  13   7   5      446.03      426.79     49.47 o
  14   7   5       77.30       39.57     21.72 o
 -17   8   5      573.61      596.21     69.13 o
 -16   8   5      941.18     1035.34     79.43 o
 -15   8   5      506.78      528.42     62.02 o
 -14   8   5      532.76      561.29     41.49 o
 -13   8   5      548.20      532.89     45.16 o
 -12   8   5      212.39      152.22     23.22 o
 -11   8   5     1348.30     1343.71     50.53 o
 -10   8   5     1795.20     1730.99     55.75 o
  -9   8   5      704.81      702.89     34.57 o
  -8   8   5     3456.35     3543.59     70.54 o
  -7   8   5       21.05        7.58     10.26 o
  -6   8   5       81.89       79.82     11.40 o
  -5   8   5      270.26      276.12     16.28 o
  -4   8   5     1016.32     1018.26     25.55 o
  -3   8   5      154.94      157.13     10.92 o
  -2   8   5      956.99      896.33     20.75 o
  -1   8   5       45.06       44.53      6.80 o
   0   8   5     2560.29     2634.49     34.29 o
   1   8   5     1622.69     1673.16     40.18 o
   2   8   5        5.03        3.47      8.06 o
   3   8   5      486.52      489.75     16.31 o
   4   8   5     5936.27     6005.45     95.44 o
   5   8   5      186.85      159.15     12.46 o
   6   8   5      251.79      273.10     25.18 o
   7   8   5     2460.59     2418.62     73.50 o
   8   8   5        9.99       -2.38     16.54 o
   9   8   5     1667.66     1710.81     65.79 o
  10   8   5        4.22        0.24     18.31 o
  11   8   5     1187.20     1221.04     68.54 o
  12   8   5       40.35        4.32     23.84 o
  13   8   5      107.06       90.75     30.92 o
  14   8   5       84.82       49.82     29.47 o
 -16   9   5       77.14       92.74     30.19 o
 -15   9   5      155.61      136.70     27.59 o
 -14   9   5      274.14      254.69     32.54 o
 -13   9   5      244.00      280.67     30.45 o
 -12   9   5      930.19      938.63     45.96 o
 -11   9   5       97.70      103.58     20.03 o
 -10   9   5      323.48      330.72     35.51 o
  -9   9   5      576.08      596.32     34.11 o
  -8   9   5     1091.77      947.09     41.50 o
  -7   9   5     2775.24     2607.54     67.02 o
  -6   9   5     1650.42     1854.02     65.89 o
  -5   9   5      452.31      530.11     25.25 o
  -4   9   5      544.14      608.41     22.08 o
  -3   9   5     1592.74     1498.29     35.62 o
  -2   9   5      971.41      894.86     22.84 o
  -1   9   5     1208.99     1212.01     22.33 o
   0   9   5       10.85       -0.50      7.02 o
   1   9   5      303.01      281.83     14.52 o
   2   9   5      253.72      253.23     23.46 o
   3   9   5      623.53      656.64     37.12 o
   4   9   5     1805.42     1864.07     40.25 o
   5   9   5      128.78      114.93     22.50 o
   6   9   5       13.03       -1.14     13.29 o
   7   9   5       41.32       22.95     16.47 o
   8   9   5      815.06      840.88     65.12 o
   9   9   5       25.05       23.01     19.31 o
  10   9   5      153.12      111.21     27.21 o
  11   9   5       15.62       18.72     22.73 o
  12   9   5      304.58      298.52     39.30 o
  13   9   5      133.81       47.00     29.82 o
 -15  10   5        0.86       -9.29     24.38 o
 -14  10   5       92.79       90.16     25.29 o
 -13  10   5      350.83      429.06     49.35 o
 -12  10   5      207.68      201.07     27.21 o
 -11  10   5     1053.07     1102.21     49.88 o
 -10  10   5        0.25      -13.20     14.47 o
  -9  10   5     1039.32     1012.85     71.66 o
  -8  10   5      142.17      133.32     21.30 o
  -7  10   5     1073.18      995.14     41.76 o
  -6  10   5      982.28      941.71     39.33 o
  -5  10   5      643.88      682.20     33.25 o
  -4  10   5       36.54       12.88     10.94 o
  -3  10   5        3.37       -5.03      9.24 o
  -2  10   5      567.25      661.28     21.12 o
  -1  10   5      366.22      325.13     16.77 o
   0  10   5     2287.67     2260.26     38.39 o
   1  10   5       86.40       76.67     11.68 o
   2  10   5      359.95      338.39     35.15 o
   3  10   5       35.63      -11.98     46.22 o
   4  10   5      182.01      222.88     20.23 o
   5  10   5      714.15      757.00     31.74 o
   6  10   5      435.36      464.01     63.45 o
   7  10   5      264.56      288.96     34.59 o
   8  10   5       18.48       20.94     19.00 o
   9  10   5     1064.37     1109.79     58.00 o
  10  10   5      110.87       78.55     35.12 o
  11  10   5      530.09      658.98     52.50 o
 -13  11   5       15.64      -10.10     21.95 o
 -12  11   5      162.33      142.97     28.33 o
 -11  11   5      198.38      180.86     38.82 o
 -10  11   5      744.02      740.23     45.79 o
  -9  11   5       10.25       16.81     18.50 o
  -8  11   5      455.39      500.24     51.03 o
  -7  11   5      436.78      439.12     32.25 o
  -6  11   5      370.56      304.47     22.20 o
  -5  11   5      123.41      118.87     15.95 o
  -4  11   5     1155.10     1085.55     34.33 o
  -3  11   5      606.69      595.26     27.91 o
  -2  11   5        2.06      -12.13     10.44 o
  -1  11   5     2511.11     2412.88     49.53 o
   0  11   5        2.86       -6.24     10.63 o
   1  11   5       95.57      105.79     11.86 o
   2  11   5      814.80      802.03    105.24 o
   3  11   5       43.49       37.83     22.48 o
   4  11   5      790.08      837.10     61.54 o
   5  11   5       46.86       55.70     26.63 o
   6  11   5      145.12      176.13     31.22 o
   7  11   5        2.40        1.78     16.71 o
   8  11   5      547.54      606.72     85.02 o
   9  11   5       69.93       58.20     23.78 o
  10  11   5       40.67       -5.51     22.01 o
 -11  12   5        2.73      -17.54     23.24 o
 -10  12   5        1.18        7.17     17.98 o
  -9  12   5      635.52      691.41     43.39 o
  -8  12   5       83.58       73.32     33.00 o
  -7  12   5      499.78      521.38     28.58 o
  -6  12   5      224.22      235.51     21.01 o
  -5  12   5       49.47       49.96     13.94 o
  -4  12   5       74.26       58.97     14.59 o
  -3  12   5       78.58       74.27     15.81 o
  -2  12   5      310.02      340.98     23.40 o
  -1  12   5      237.83      200.99     21.00 o
   0  12   5       97.28      118.57     20.91 o
   1  12   5      247.78      213.01     24.40 o
   2  12   5      166.02      167.35     32.77 o
   3  12   5      294.31      328.00     40.72 o
   4  12   5        6.20       17.42     23.57 o
   5  12   5      255.16      174.63     35.54 o
   6  12   5        0.71        5.29     15.98 o
   7  12   5      124.99      130.37     24.03 o
   8  12   5      132.17      115.30     40.92 o
  -9  13   5        0.75      -52.62     36.97 o
  -8  13   5       23.15        2.92     18.79 o
  -7  13   5        0.65       -3.81     17.44 o
  -6  13   5       45.47       38.09     21.72 o
  -5  13   5       40.58       20.95     17.01 o
  -4  13   5       16.50       15.77     16.63 o
  -3  13   5      183.41      157.85     21.47 o
  -2  13   5       14.35       24.14     16.38 o
  -1  13   5       57.62       54.94     17.34 o
   0  13   5       11.18       -6.52     23.94 o
   1  13   5        0.60      -10.79     20.16 o
   2  13   5       63.28       90.67     28.33 o
   3  13   5        1.28      -28.44     21.05 o
   4  13   5       76.83       77.68     30.07 o
   5  13   5      128.23      123.20     34.51 o
  -3  14   5      100.11      131.10     38.40 o
  -2  14   5      138.80      133.27     27.64 o
  -1  14   5       35.07       12.15     18.25 o
 -21   0   6      929.90     1103.56    135.10 o
 -20   0   6      114.27       88.17     54.04 o
 -19   0   6        2.07      -15.67     29.46 o
 -18   0   6      116.84       71.68     28.17 o
 -17   0   6     1645.25     1714.55     75.17 o
 -16   0   6        1.41       25.48     17.97 o
 -15   0   6      556.22      577.23     38.70 o
 -14   0   6     1789.26     1779.14     56.78 o
 -13   0   6     1110.46     1121.18     44.31 o
 -12   0   6     7543.51     7468.80    126.89 o
 -11   0   6     2606.03     2707.65     57.31 o
 -10   0   6      252.98      190.74     15.81 o
  -9   0   6     1244.26     1255.72     30.67 o
  -8   0   6       63.34      114.82     10.60 o
  -7   0   6     2564.62     2895.64     39.72 o
  -6   0   6     8670.12     8513.01     85.30 o
  -5   0   6     2302.59     2014.38     29.27 o
  -4   0   6      505.81      408.64     14.11 o
  -3   0   6    78443.93    78651.85    749.80 o
  -2   0   6     1975.55     2041.61     36.33 o
  -1   0   6     2835.95     2643.64     39.95 o
   0   0   6     3396.29     3269.30     53.84 o
   1   0   6      490.36      584.23     15.55 o
   2   0   6      472.78      505.46     16.89 o
   3   0   6     6021.16     6369.15     87.20 o
   4   0   6     2588.34     2610.73     47.72 o
   5   0   6     4876.67     4931.83     76.09 o
   6   0   6     8922.50     8327.11    115.38 o
   7   0   6     4421.79     4148.81     72.44 o
   8   0   6     6542.38     6462.60    114.17 o
   9   0   6       89.31       37.34     15.31 o
  10   0   6     6289.57     6369.52    137.73 o
  11   0   6       60.49       50.40     19.50 o
  12   0   6     3831.82     3782.96    109.95 o
  13   0   6       59.26       54.82     32.70 o
  14   0   6     1189.45     1108.82     71.00 o
  15   0   6       75.40       89.59     56.88 o
  16   0   6      411.61      319.98     85.33 o
  17   0   6        5.06       14.22     56.88 o
 -21   1   6       53.20       55.64     39.71 o
 -20   1   6      571.31      613.51     59.86 o
 -19   1   6      217.10      223.05     38.21 o
 -18   1   6      282.04      280.74     27.31 o
 -17   1   6      170.69      144.91     19.71 o
 -16   1   6     2882.11     3036.03     62.31 o
 -15   1   6     2315.79     2183.97     46.38 o
 -14   1   6     1200.20     1200.56     35.20 o
 -13   1   6     2418.01     2211.25     43.41 o
 -12   1   6      115.75      123.46     13.84 o
 -11   1   6     3413.68     3415.63     44.09 o
 -10   1   6      656.58      658.55     19.72 o
  -9   1   6      827.46      740.24     18.07 o
  -8   1   6     2057.27     2103.08     25.70 o
  -7   1   6      310.74      264.38      9.33 o
  -6   1   6     1240.15     1129.42     15.52 o
  -5   1   6      904.02      769.39     14.14 o
  -4   1   6      562.67      517.29     10.37 o
  -3   1   6    11112.09    11090.62     81.14 o
  -2   1   6     5422.66     5932.47     50.55 o
  -1   1   6     6662.57     6908.54     54.76 o
   0   1   6      113.34       67.42      5.64 o
   1   1   6       11.05        9.33      3.81 o
   2   1   6     3398.20     3405.76     31.24 o
   3   1   6       86.64       73.57      6.60 o
   4   1   6     5150.94     4921.56     51.87 o
   5   1   6     1086.26     1007.80     20.57 o
   6   1   6     2725.05     2624.44     38.87 o
   7   1   6     1714.30     1734.83     33.94 o
   8   1   6     3123.05     3091.52     46.79 o
   9   1   6     2022.76     2121.43     39.28 o
  10   1   6      792.12      796.36     40.92 o
  11   1   6     3240.16     3263.55     62.59 o
  12   1   6      888.01      853.07     37.17 o
  13   1   6     2521.85     2694.47     66.50 o
  14   1   6       52.40       33.14     19.80 o
  15   1   6      152.65      149.46     36.44 o
  16   1   6      580.66      581.97     74.87 o
 -21   2   6      139.78      173.70     85.33 o
 -20   2   6       90.30      128.45     44.07 o
 -19   2   6     1253.20     1383.74     83.27 o
 -18   2   6       22.48       16.51     16.24 o
 -17   2   6     1120.54     1189.64     49.47 o
 -16   2   6      137.99       73.95     20.65 o
 -15   2   6     1328.38     1377.22     46.09 o
 -14   2   6      404.32      337.33     23.68 o
 -13   2   6      370.09      372.95     19.68 o
 -12   2   6     3633.32     3656.13     52.41 o
 -11   2   6        0.27       -2.36      7.82 o
 -10   2   6      142.51      125.39     10.98 o
  -9   2   6     1206.60     1281.01     22.53 o
  -8   2   6     6419.50     6326.71     56.09 o
  -7   2   6     1580.25     1654.77     22.75 o
  -6   2   6     1063.38     1036.96     16.51 o
  -5   2   6     1182.59     1210.79     15.86 o
  -4   2   6      290.95      291.49      8.39 o
  -3   2   6     1020.55      952.84     14.03 o
  -2   2   6      237.46      234.18      7.45 o
  -1   2   6     1942.86     2032.86     26.80 o
   0   2   6      103.69       99.17      5.08 o
   1   2   6      690.83      956.13     15.97 o
   2   2   6      435.91      435.72     10.45 o
   3   2   6    18313.25    18704.20    144.22 o
   4   2   6        1.63       -7.21      4.46 o
   5   2   6     2355.73     2211.61     37.04 o
   6   2   6      643.89      615.16     21.68 o
   7   2   6     1082.09     1091.85     42.80 o
   8   2   6     1668.65     1734.66     53.68 o
   9   2   6       40.07       13.99     10.64 o
  10   2   6     1378.95     1394.61     39.57 o
  11   2   6      715.64      723.98     35.51 o
  12   2   6     4796.00     4749.03     80.58 o
  13   2   6      214.02      215.03     26.41 o
  14   2   6      606.20      562.49     40.51 o
  15   2   6       37.87       26.01     29.82 o
  16   2   6       45.47       43.79     32.70 o
 -20   3   6      195.21      236.63     52.95 o
 -19   3   6      100.63       58.35     35.25 o
 -18   3   6     1613.36     1749.06     62.73 o
 -17   3   6       89.83       99.28     21.73 o
 -16   3   6      942.86     1037.79     42.20 o
 -15   3   6      408.23      424.93     26.66 o
 -14   3   6      482.95      516.89     27.41 o
 -13   3   6     2087.83     2119.70     39.61 o
 -12   3   6      288.65      281.06     16.57 o
 -11   3   6     1349.34     1341.54     30.56 o
 -10   3   6      503.94      470.60     19.18 o
  -9   3   6     2834.33     2760.79     36.45 o
  -8   3   6      233.66      252.89     13.98 o
  -7   3   6      467.50      420.60     14.67 o
  -6   3   6     7757.75     7880.52     72.77 o
  -5   3   6     2009.01     2043.78     27.02 o
  -4   3   6      273.05      394.80     13.53 o
  -3   3   6      144.17      227.88      7.15 o
  -2   3   6      207.39      246.21      9.83 o
  -1   3   6       20.09       32.95      4.51 o
   0   3   6       11.23        8.84      3.34 o
   1   3   6      154.19      167.67      6.88 o
   2   3   6     1455.59     1211.77     16.84 o
   3   3   6     2021.01     2275.34     28.07 o
   4   3   6     6338.55     6507.72     63.31 o
   5   3   6      329.03      362.78     14.46 o
   6   3   6     2560.50     2581.64     37.29 o
   7   3   6      991.00     1027.39     24.89 o
   8   3   6     1156.72     1201.35     26.96 o
   9   3   6     2442.30     2273.70     50.48 o
  10   3   6      573.74      550.27     27.71 o
  11   3   6     2484.13     2459.32     58.53 o
  12   3   6        0.04      -20.08     12.99 o
  13   3   6      834.28      909.50     44.63 o
  14   3   6        4.75       16.81     20.32 o
  15   3   6      422.38      439.57     51.95 o
  16   3   6     1237.11     1340.50    106.92 o
 -20   4   6      349.00      282.05     79.64 o
 -19   4   6       44.46       20.08     33.49 o
 -18   4   6        7.54       -8.73     21.18 o
 -17   4   6      265.00      229.71     26.63 o
 -16   4   6      275.47      249.50     24.34 o
 -15   4   6     1406.27     1385.06     45.17 o
 -14   4   6      864.12      854.00     34.58 o
 -13   4   6        0.53        4.13     10.12 o
 -12   4   6     1564.00     1488.21     37.83 o
 -11   4   6        0.64        0.27      7.81 o
 -10   4   6      300.24      231.87     17.54 o
  -9   4   6      977.10     1033.54     21.31 o
  -8   4   6      469.68      404.22     15.55 o
  -7   4   6      281.03      342.62     18.39 o
  -6   4   6     1831.30     1905.02     27.43 o
  -5   4   6     2256.87     2197.80     27.49 o
  -4   4   6      351.09      356.39     11.03 o
  -3   4   6      899.67      814.16     12.74 o
  -2   4   6       90.05       53.83      4.61 o
  -1   4   6        3.21        1.59      3.98 o
   0   4   6        0.21       -4.16      3.75 o
   1   4   6     1695.82     1771.45     24.12 o
   2   4   6     2181.58     2507.33     29.07 o
   3   4   6     2033.15     2096.16     43.75 o
   4   4   6      403.36      415.90     16.20 o
   5   4   6       80.02       34.85      7.23 o
   6   4   6     1824.81     1796.06     32.85 o
   7   4   6      341.95      324.59     14.84 o
   8   4   6     1032.29     1051.28     27.97 o
   9   4   6      197.81      193.15     18.33 o
  10   4   6      420.92      451.82     30.40 o
  11   4   6      541.54      502.73     34.77 o
  12   4   6     1631.42     1573.67     71.25 o
  13   4   6        0.87      -17.64     20.44 o
  14   4   6       86.26      101.57     29.03 o
  15   4   6      258.67      224.06     51.78 o
  16   4   6       29.06       54.11     39.71 o
 -19   5   6       40.02        6.10     30.28 o
 -18   5   6      616.71      531.54     53.03 o
 -17   5   6      210.87      160.04     27.71 o
 -16   5   6       65.91       74.49     20.50 o
 -15   5   6      118.23      114.14     20.48 o
 -14   5   6      227.17      226.11     27.77 o
 -13   5   6       43.23       50.15     12.63 o
 -12   5   6        0.33      -18.86     10.71 o
 -11   5   6       51.50       46.43      9.46 o
 -10   5   6       75.47       69.87     11.05 o
  -9   5   6       40.30       22.51      7.09 o
  -8   5   6      527.61      491.73     16.63 o
  -7   5   6      393.46      420.41     15.69 o
  -6   5   6      269.84      328.48     11.91 o
  -5   5   6       66.86       63.51      6.53 o
  -4   5   6     1438.05     1463.12     20.74 o
  -3   5   6      241.35      209.20     11.40 o
  -2   5   6     4167.12     4494.54     49.95 o
  -1   5   6       35.83       49.58      4.70 o
   0   5   6      134.14       94.54      6.64 o
   1   5   6     1610.57     1666.20     25.94 o
   2   5   6      497.54      438.62     14.23 o
   3   5   6        2.43       -1.25      4.12 o
   4   5   6      221.88      278.52     12.75 o
   5   5   6      544.87      482.42     15.88 o
   6   5   6       42.21       21.00      7.48 o
   7   5   6     1572.35     1636.32     32.00 o
   8   5   6      121.55       67.33     16.31 o
   9   5   6      892.88      877.03     57.92 o
  10   5   6      962.58      942.68     44.07 o
  11   5   6       41.12       18.12     14.81 o
  12   5   6        7.01      -18.70     14.24 o
  13   5   6      118.94      110.01     27.92 o
  14   5   6      160.87      108.84     31.79 o
  15   5   6      162.99       97.92     41.91 o
 -19   6   6        4.11      -24.93     51.78 o
 -18   6   6       29.38       37.68     29.21 o
 -17   6   6       69.23       47.18     22.31 o
 -16   6   6      108.45       88.78     24.91 o
 -15   6   6     1010.20      920.52     51.05 o
 -14   6   6     1621.95     1592.20     58.13 o
 -13   6   6      242.10      244.57     32.64 o
 -12   6   6      143.35      119.58     20.59 o
 -11   6   6       47.54       35.94     11.62 o
 -10   6   6       48.73       46.64      9.52 o
  -9   6   6     1009.54      999.38     26.14 o
  -8   6   6      471.92      473.70     23.05 o
  -7   6   6        0.74        5.27      6.01 o
  -6   6   6       36.40       39.43      6.35 o
  -5   6   6     1056.13     1233.62     23.39 o
  -4   6   6      237.84      214.05     13.54 o
  -3   6   6      654.98      710.44     17.51 o
  -2   6   6      166.30      148.71      9.96 o
  -1   6   6      411.89      355.95     11.33 o
   0   6   6       83.97       81.40      6.53 o
   1   6   6      103.57       94.22      7.66 o
   2   6   6      793.57      801.24     18.30 o
   3   6   6     2562.56     2470.18     71.67 o
   4   6   6       58.84       58.20      8.38 o
   5   6   6        1.72       -4.53      6.28 o
   6   6   6       78.73       54.84     11.27 o
   7   6   6      544.16      486.14     22.29 o
   8   6   6       79.90       61.71     14.62 o
   9   6   6      316.32      285.29     26.90 o
  10   6   6      383.17      336.98     29.99 o
  11   6   6        9.09       17.88     16.20 o
  12   6   6      143.97       62.00     21.31 o
  13   6   6      134.74      117.39     25.27 o
  14   6   6       58.32       36.47     22.01 o
  15   6   6      528.85      583.32     69.88 o
 -18   7   6      170.00      179.45     37.41 o
 -17   7   6       26.68       -3.65     25.52 o
 -16   7   6      231.20      232.05     31.84 o
 -15   7   6       40.76       28.31     20.12 o
 -14   7   6      667.47      675.00     43.29 o
 -13   7   6      294.68      271.33     29.16 o
 -12   7   6      525.05      413.59     32.62 o
 -11   7   6      105.44       92.26     19.15 o
 -10   7   6      125.46      119.38     19.26 o
  -9   7   6        3.52       -0.44      9.17 o
  -8   7   6      495.37      499.72     17.74 o
  -7   7   6      209.81      226.40     11.81 o
  -6   7   6       56.58       36.53     11.20 o
  -5   7   6       18.83       23.86      8.75 o
  -4   7   6       40.09       59.84      9.38 o
  -3   7   6      464.48      452.86     18.19 o
  -2   7   6       61.63       75.56      8.73 o
  -1   7   6     1092.35     1117.03     19.13 o
   0   7   6      199.86      229.52     10.24 o
   1   7   6     1303.69     1288.21     19.85 o
   2   7   6      505.42      472.50     15.09 o
   3   7   6      128.03      151.92     11.21 o
   4   7   6      795.05      767.15     23.92 o
   5   7   6      359.71      371.93     17.58 o
   6   7   6      802.04      785.76     39.89 o
   7   7   6      265.55      270.08     25.00 o
   8   7   6        0.04       -7.01     11.99 o
   9   7   6       82.55      133.52     20.45 o
  10   7   6      110.29      133.89     22.48 o
  11   7   6      269.28      185.33     27.30 o
  12   7   6      187.46      211.03     28.56 o
  13   7   6       24.51       13.55     25.31 o
  14   7   6       56.39       26.56     27.58 o
 -17   8   6       31.03       55.64     28.61 o
 -16   8   6      540.12      515.67     49.26 o
 -15   8   6      136.58      140.15     27.42 o
 -14   8   6      371.34      348.91     39.35 o
 -13   8   6      185.23      136.81     25.17 o
 -12   8   6       11.18       20.22     15.51 o
 -11   8   6     1904.67     1928.16     72.52 o
 -10   8   6       37.30       31.16     15.20 o
  -9   8   6      236.61      242.00     26.96 o
  -8   8   6      219.46      194.34     24.41 o
  -7   8   6      180.72      135.80     17.86 o
  -6   8   6        1.63       19.23      8.97 o
  -5   8   6      151.53      125.96     15.26 o
  -4   8   6      621.78      640.85     22.37 o
  -3   8   6        4.08       12.61      7.45 o
  -2   8   6      349.85      341.15     16.02 o
  -1   8   6       32.09       36.15      6.41 o
   0   8   6     3790.79     3621.39     44.64 o
   1   8   6       30.73       35.15      6.39 o
   2   8   6    11465.24    11684.24    128.88 o
   3   8   6        1.79       -7.87      7.94 o
   4   8   6        9.33       12.38      9.14 o
   5   8   6      126.23      109.79     14.02 o
   6   8   6      177.14      157.49     24.56 o
   7   8   6      271.83      277.79     46.48 o
   8   8   6      148.61      122.49     23.75 o
   9   8   6       29.93        2.65     18.17 o
  10   8   6       18.60       38.19     21.94 o
  11   8   6        4.56      -34.88     19.83 o
  12   8   6       33.87       20.07     30.21 o
  13   8   6      203.74      208.31     36.16 o
 -16   9   6       56.95       59.67     28.29 o
 -15   9   6       86.27       98.29     26.80 o
 -14   9   6       16.05        8.18     18.47 o
 -13   9   6        5.72      -13.13     16.74 o
 -12   9   6      123.26       55.18     19.56 o
 -11   9   6      229.66      260.90     26.75 o
 -10   9   6      430.61      382.59     48.03 o
  -9   9   6      170.32      154.75     20.82 o
  -8   9   6      298.55      288.69     24.24 o
  -7   9   6     1326.68     1229.66     45.26 o
  -6   9   6       64.71       49.35     15.52 o
  -5   9   6      237.00      222.03     21.70 o
  -4   9   6       83.30       54.75     10.13 o
  -3   9   6       35.01       30.25      8.84 o
  -2   9   6      441.05      393.00     19.09 o
  -1   9   6      432.50      442.53     15.81 o
   0   9   6       67.96       71.14      8.62 o
   1   9   6      436.90      473.41     24.62 o
   2   9   6      658.18      729.39     28.49 o
   3   9   6     2314.28     2287.53     46.75 o
   4   9   6        8.50       11.08      9.64 o
   5   9   6      267.45      239.36     28.81 o
   6   9   6       16.54        0.65     14.95 o
   7   9   6      254.63      255.65     31.59 o
   8   9   6       70.25       77.04     21.97 o
   9   9   6      321.73      373.17     47.40 o
  10   9   6        3.21      -16.21     18.56 o
  11   9   6      101.65      155.41     32.14 o
  12   9   6       39.79       45.90     27.31 o
 -15  10   6      307.10      402.33     83.83 o
 -14  10   6       82.42       79.47     26.52 o
 -13  10   6      180.70      171.48     30.52 o
 -12  10   6       20.95       27.03     16.98 o
 -11  10   6       25.28       33.55     17.61 o
 -10  10   6      383.69      408.74     38.59 o
  -9  10   6      115.86      110.84     19.57 o
  -8  10   6      705.18      632.95     39.11 o
  -7  10   6       74.66       18.41     33.20 o
  -6  10   6       53.99       67.29     16.59 o
  -5  10   6      470.57      418.96     25.04 o
  -4  10   6      205.65      196.10     21.14 o
  -3  10   6       34.25       22.65     14.81 o
  -2  10   6      328.42      316.82     16.92 o
  -1  10   6     1122.95     1093.60     29.86 o
   0  10   6      132.81      121.41     11.63 o
   1  10   6      728.43      770.90     24.55 o
   2  10   6       96.78      119.78     12.52 o
   3  10   6        1.19       12.80      8.96 o
   4  10   6      220.50      228.78     21.35 o
   5  10   6       65.25       58.77     17.13 o
   6  10   6       69.09       66.74     29.14 o
   7  10   6       43.10       45.18     19.72 o
   8  10   6      478.36      436.54     44.57 o
   9  10   6      511.66      610.59     48.25 o
  10  10   6       63.45       -5.33     22.16 o
  11  10   6       53.40       60.90     28.13 o
 -13  11   6        9.75        3.92     22.78 o
 -12  11   6      771.48      886.73     55.29 o
 -11  11   6       80.22      110.15     27.67 o
 -10  11   6       55.35       52.51     21.07 o
  -9  11   6      225.81      156.23     71.01 o
  -8  11   6       26.16       34.28     16.36 o
  -7  11   6      433.60      335.42     29.43 o
  -6  11   6        1.65        9.93     14.17 o
  -5  11   6       68.64       44.07     13.72 o
  -4  11   6      162.07      124.34     16.79 o
  -3  11   6       42.61       23.48     11.02 o
  -2  11   6      729.89      717.95     30.22 o
  -1  11   6        6.14       -3.65     13.96 o
   0  11   6     1048.56     1073.56     38.39 o
   1  11   6      262.86      276.35     44.69 o
   2  11   6     1085.83     1133.38     64.23 o
   3  11   6       25.34       18.48     19.44 o
   4  11   6      113.54      116.08     18.98 o
   5  11   6       99.12       78.35     18.97 o
   6  11   6      175.95      203.57     26.21 o
   7  11   6       77.94       56.72     28.12 o
   8  11   6      263.12      313.10     35.58 o
   9  11   6       98.18       88.11     26.28 o
 -11  12   6      283.72      406.36     41.32 o
 -10  12   6       78.18       72.49     25.13 o
  -9  12   6      196.56      219.37     28.25 o
  -8  12   6      518.50      568.51     32.17 o
  -7  12   6       69.46       54.26     19.15 o
  -6  12   6        0.93      -25.22     14.37 o
  -5  12   6      184.56      190.48     26.07 o
  -4  12   6      135.55      132.06     15.70 o
  -3  12   6      625.81      662.43     32.51 o
  -2  12   6       53.39       53.94     14.14 o
  -1  12   6     1269.08     1393.16     90.72 o
   0  12   6        0.06      -24.15     25.15 o
   1  12   6     1730.93     1916.93     68.40 o
   2  12   6       13.71       28.58     20.60 o
   3  12   6      367.97      394.46     81.77 o
   4  12   6      188.81      246.73     47.64 o
   5  12   6      169.58      146.12     47.35 o
   6  12   6       25.04       46.77     20.18 o
   7  12   6      115.51      136.89     62.10 o
  -8  13   6       58.16       78.91     24.31 o
  -7  13   6        4.51        2.06     17.21 o
  -6  13   6        1.09        3.55     14.49 o
  -5  13   6      133.51      112.90     15.97 o
  -4  13   6      481.07      504.71     42.28 o
  -3  13   6      218.02      156.34     22.99 o
  -2  13   6      140.91       96.36     26.07 o
  -1  13   6       71.93       24.25     17.16 o
   0  13   6      300.00      345.68     27.82 o
   1  13   6      124.53       96.70     29.16 o
   2  13   6      582.19      623.62     54.63 o
   3  13   6       20.25       13.43     23.23 o
   4  13   6      246.01      219.84     41.19 o
 -21   1   7       28.38        3.89     38.46 o
 -20   1   7        2.70      -36.91     22.81 o
 -19   1   7       11.54       12.88     36.54 o
 -18   1   7       11.64       -3.43     15.52 o
 -17   1   7      159.12      182.15     20.88 o
 -16   1   7       50.42       61.36     15.69 o
 -15   1   7       22.06        4.98     10.89 o
 -14   1   7        7.44       -1.84      8.95 o
 -13   1   7        0.69        5.93      8.66 o
 -12   1   7       25.09       19.40      8.99 o
 -11   1   7       69.73       60.22      8.99 o
 -10   1   7      257.67      289.37     13.81 o
  -9   1   7      298.86      284.59     12.85 o
  -8   1   7      287.36      307.71     11.70 o
  -7   1   7       11.12       35.55      5.34 o
  -6   1   7     6764.80     6674.66     52.17 o
  -5   1   7       71.44       57.73      5.00 o
  -4   1   7    10380.81     9946.00     75.98 o
  -3   1   7       13.73        9.57      4.10 o
  -2   1   7     1425.57     1275.78     18.80 o
  -1   1   7     1930.05     2027.90     24.25 o
   0   1   7       27.90        1.91      3.82 o
   1   1   7       98.50      130.21      6.96 o
   2   1   7      744.41      840.11     15.89 o
   3   1   7        0.17        8.37      5.59 o
   4   1   7       21.38        9.02      5.68 o
   5   1   7      700.23      651.56     20.62 o
   6   1   7       61.61       74.35      9.92 o
   7   1   7      477.59      516.28     21.88 o
   8   1   7     1320.57     1352.42     30.50 o
   9   1   7      985.27     1011.89     42.26 o
  10   1   7        3.91       12.28     11.97 o
  11   1   7     1220.89     1158.46     47.57 o
  12   1   7       80.60       49.69     21.31 o
  13   1   7       77.58       75.94     22.27 o
  14   1   7       40.82       24.23     24.63 o
  15   1   7        3.55        3.56     34.19 o
  16   1   7        7.29      -27.68     37.22 o
 -21   2   7        0.41        5.55     35.87 o
 -20   2   7       81.04       15.59     37.09 o
 -19   2   7      463.31      486.52     51.35 o
 -18   2   7      135.28       98.72     20.58 o
 -17   2   7      117.60       82.50     17.03 o
 -16   2   7     1069.58     1110.73     41.88 o
 -15   2   7      348.16      343.84     23.67 o
 -14   2   7      118.14      145.25     15.27 o
 -13   2   7       63.35       58.25     11.62 o
 -12   2   7      184.08      136.53     14.25 o
 -11   2   7     1305.14     1318.01     27.57 o
 -10   2   7       12.13        9.01      6.33 o
  -9   2   7      839.53      915.27     18.84 o
  -8   2   7     1607.84     1648.37     23.78 o
  -7   2   7      524.81      490.23     14.42 o
  -6   2   7     4265.10     4305.55     42.18 o
  -5   2   7     8088.92     7951.49     60.62 o
  -4   2   7     3289.62     3523.63     33.80 o
  -3   2   7    18438.13    19088.17    133.23 o
  -2   2   7     1682.09     1971.15     22.67 o
  -1   2   7     4509.84     4739.45     46.63 o
   0   2   7      183.04      157.50      7.49 o
   1   2   7      897.23     1006.21     16.74 o
   2   2   7     1825.54     2087.18     26.29 o
   3   2   7     4717.89     5198.82     57.74 o
   4   2   7      790.29      848.99     21.43 o
   5   2   7      237.44      190.83     13.17 o
   6   2   7      151.90      154.90     12.92 o
   7   2   7      633.13      673.61     25.30 o
   8   2   7      339.15      343.34     20.63 o
   9   2   7      117.27       96.50     17.54 o
  10   2   7        0.52       13.40     11.52 o
  11   2   7     1409.54     1378.72     43.38 o
  12   2   7       64.82       50.07     18.53 o
  13   2   7       14.87       19.26     18.33 o
  14   2   7        2.85       -7.57     19.29 o
  15   2   7      331.34      456.93     72.30 o
  16   2   7      663.92      892.87     92.10 o
 -20   3   7      390.33      445.32    112.35 o
 -19   3   7      618.14      658.54     73.05 o
 -18   3   7        7.52       -5.74     19.70 o
 -17   3   7       16.29       36.34     15.60 o
 -16   3   7      666.80      658.24     32.80 o
 -15   3   7      520.12      538.45     29.07 o
 -14   3   7      742.72      686.57     30.67 o
 -13   3   7       13.90       -0.87      9.28 o
 -12   3   7      202.51      223.86     15.61 o
 -11   3   7      441.33      487.86     20.34 o
 -10   3   7     2776.97     2855.09     38.70 o
  -9   3   7       39.09       39.49      7.66 o
  -8   3   7     1050.84      938.55     21.34 o
  -7   3   7     4346.19     4548.00     47.51 o
  -6   3   7     2491.56     2610.62     47.31 o
  -5   3   7      376.07      393.04     12.66 o
  -4   3   7     2862.79     3082.86     37.12 o
  -3   3   7       42.51       23.06      5.42 o
  -2   3   7       54.17       64.92      5.97 o
  -1   3   7      606.36      750.32     14.24 o
   0   3   7      100.23      103.08      5.48 o
   1   3   7     1721.76     1706.34     21.58 o
   2   3   7      548.34      600.82     16.64 o
   3   3   7      153.17      108.86      8.59 o
   4   3   7        1.45       -8.39      5.09 o
   5   3   7      667.56      703.32     21.87 o
   6   3   7       67.32       55.64      8.83 o
   7   3   7      403.45      437.59     18.46 o
   8   3   7      675.01      682.71     23.61 o
   9   3   7       77.13       31.35     13.11 o
  10   3   7     1369.04     1353.04     40.30 o
  11   3   7      463.15      418.97     29.38 o
  12   3   7     1426.15     1571.31     53.11 o
  13   3   7      145.57      127.07     24.63 o
  14   3   7      463.24      564.00     47.30 o
  15   3   7        4.43      -12.80     31.12 o
  16   3   7        1.58       35.85     38.63 o
 -20   4   7      237.54      153.22     47.57 o
 -19   4   7      171.73      249.32     54.75 o
 -18   4   7     1188.32     1247.20     63.95 o
 -17   4   7       74.91       79.16     20.56 o
 -16   4   7       52.26       42.66     23.43 o
 -15   4   7       29.64        3.67     11.84 o
 -14   4   7      223.63      199.56     18.43 o
 -13   4   7      120.61      133.29     15.39 o
 -12   4   7        1.09        8.27      8.36 o
 -11   4   7      768.20      725.24     24.43 o
 -10   4   7     1189.46     1286.43     26.42 o
  -9   4   7     4857.45     4819.67     52.68 o
  -8   4   7     1044.39     1128.17     21.70 o
  -7   4   7     5866.77     6035.41     58.63 o
  -6   4   7       26.97       15.13      4.23 o
  -5   4   7      558.09      709.58     16.59 o
  -4   4   7     2520.93     2514.38     31.61 o
  -3   4   7     4308.13     4467.63     47.43 o
  -2   4   7       40.68       20.52      5.03 o
  -1   4   7      465.95      388.86     14.06 o
   0   4   7     4875.89     5048.21     52.15 o
   1   4   7      159.74      116.59      7.20 o
   2   4   7      558.57      504.01     15.51 o
   3   4   7     2352.03     2522.98     45.88 o
   4   4   7      443.20      421.64     13.52 o
   5   4   7      474.89      425.97     17.73 o
   6   4   7      521.81      553.77     18.33 o
   7   4   7       44.70       29.23      8.23 o
   8   4   7      476.79      524.98     29.92 o
   9   4   7      302.26      333.72     26.07 o
  10   4   7       76.64       53.80     23.20 o
  11   4   7     2016.03     1876.15     52.33 o
  12   4   7        1.45        8.97     15.35 o
  13   4   7      327.48      382.07     43.70 o
  14   4   7      241.82      331.53     57.69 o
  15   4   7      158.76      166.53     66.84 o
 -20   5   7       30.19       32.26     39.11 o
 -19   5   7      119.48       96.26     33.48 o
 -18   5   7       71.86       18.77     23.23 o
 -17   5   7        4.15       15.86     19.68 o
 -16   5   7        3.74      -15.22     14.67 o
 -15   5   7      102.89       90.59     20.02 o
 -14   5   7      467.00      434.27     34.23 o
 -13   5   7     3439.30     3344.79     96.36 o
 -12   5   7      152.23      134.78     16.22 o
 -11   5   7      273.55      280.86     21.15 o
 -10   5   7      162.56      185.31     12.72 o
  -9   5   7       18.76       19.26      7.17 o
  -8   5   7      652.75      570.46     19.18 o
  -7   5   7       85.39       96.45      8.43 o
  -6   5   7     3439.69     3512.67     38.91 o
  -5   5   7      451.94      410.10     12.88 o
  -4   5   7     5355.30     5198.41     50.91 o
  -3   5   7     5213.36     5137.23     59.07 o
  -2   5   7     2076.40     1862.61     37.55 o
  -1   5   7     3273.59     3223.64     37.88 o
   0   5   7       63.29       57.07      5.78 o
   1   5   7     3443.03     3342.32     35.77 o
   2   5   7       19.96       30.21      8.39 o
   3   5   7     1915.82     1966.42     30.98 o
   4   5   7        1.67       -2.36      5.84 o
   5   5   7     2170.59     2077.29     34.42 o
   6   5   7      185.36      179.08     13.84 o
   7   5   7     1121.19     1146.15     39.33 o
   8   5   7       72.31       64.25     14.82 o
   9   5   7        5.06        6.34     12.05 o
  10   5   7        1.43        6.54     13.46 o
  11   5   7      163.52      136.63     22.93 o
  12   5   7      141.96      129.35     22.54 o
  13   5   7        3.95      -33.38     16.69 o
  14   5   7       87.23       54.10     28.15 o
  15   5   7      192.97      243.97     53.04 o
 -19   6   7       21.00       56.39     32.56 o
 -18   6   7      318.60      339.14     65.19 o
 -17   6   7      184.64       88.44     28.53 o
 -16   6   7      805.92      795.46     49.14 o
 -15   6   7       10.41        1.85     16.42 o
 -14   6   7      442.99      445.05     44.95 o
 -13   6   7       37.97       11.38     15.60 o
 -12   6   7     2190.36     2122.11     60.52 o
 -11   6   7       15.62       -0.94      9.53 o
 -10   6   7       13.18       17.41      8.11 o
  -9   6   7      308.77      314.52     16.01 o
  -8   6   7      283.73      305.67     14.91 o
  -7   6   7      455.53      433.23     13.99 o
  -6   6   7      641.95      633.44     15.62 o
  -5   6   7     1526.95     1435.56     21.43 o
  -4   6   7     2868.37     2830.48     37.94 o
  -3   6   7       62.33       41.67      6.68 o
  -2   6   7     1820.19     1755.42     32.60 o
  -1   6   7     1180.31     1210.58     23.67 o
   0   6   7     5387.05     5352.96     53.66 o
   1   6   7       87.43       83.63      7.99 o
   2   6   7     4241.99     4211.08     52.56 o
   3   6   7        1.44        8.58      7.45 o
   4   6   7     1455.42     1500.35     45.70 o
   5   6   7      510.50      542.93     21.41 o
   6   6   7     3337.68     3243.46     56.55 o
   7   6   7      351.81      410.52     26.24 o
   8   6   7      946.41      962.95     41.53 o
   9   6   7       54.96       30.20     15.15 o
  10   6   7      101.07      139.92     22.18 o
  11   6   7       86.57       55.55     19.41 o
  12   6   7       31.69       12.70     19.88 o
  13   6   7      678.22      704.57     48.39 o
  14   6   7       92.17      107.05     39.71 o
 -18   7   7       24.36       29.85     29.11 o
 -17   7   7      967.01     1008.50     58.56 o
 -16   7   7      145.62      134.29     26.85 o
 -15   7   7       17.93       23.11     19.73 o
 -14   7   7       93.13       55.26     19.69 o
 -13   7   7      407.61      419.15     33.70 o
 -12   7   7        2.15       -6.11     13.51 o
 -11   7   7     1344.06     1327.19     47.33 o
 -10   7   7      269.36      258.82     24.54 o
  -9   7   7     1200.79     1129.12     36.17 o
  -8   7   7      999.46      992.46     22.93 o
  -7   7   7       38.38       24.20      7.17 o
  -6   7   7     1236.68     1111.01     26.92 o
  -5   7   7       55.25       71.24      9.82 o
  -4   7   7      770.01      744.57     25.02 o
  -3   7   7     2310.82     2428.97     46.85 o
  -2   7   7     2729.46     2910.91     35.85 o
  -1   7   7     6697.32     6590.01     62.74 o
   0   7   7      156.84      169.87     12.82 o
   1   7   7    11037.21    10822.07    101.18 o
   2   7   7       50.92       54.44      8.45 o
   3   7   7      140.34      142.23     12.28 o
   4   7   7       74.34       41.05     14.17 o
   5   7   7      831.08      862.91     36.17 o
   6   7   7       39.04       43.80     15.07 o
   7   7   7     1254.00     1157.75     99.52 o
   8   7   7      367.33      318.66     27.35 o
   9   7   7      554.98      578.84     37.99 o
  10   7   7        5.14        2.81     16.30 o
  11   7   7        6.44       -9.28     16.45 o
  12   7   7        7.01       -5.59     22.73 o
  13   7   7       40.12       17.11     27.85 o
 -17   8   7       57.40       40.01     28.78 o
 -16   8   7     1041.41     1075.84     59.09 o
 -15   8   7       20.11       42.30     21.18 o
 -14   8   7      476.68      473.09     37.69 o
 -13   8   7      471.36      409.76     33.86 o
 -12   8   7      665.44      674.78     40.43 o
 -11   8   7     1640.22     1624.81     52.80 o
 -10   8   7        1.48      -14.65     12.32 o
  -9   8   7     1617.72     1565.49     66.23 o
  -8   8   7       55.51       31.79     13.96 o
  -7   8   7      130.36      182.66     17.86 o
  -6   8   7       11.14       24.63      9.92 o
  -5   8   7      282.92      285.22     18.15 o
  -4   8   7     1076.19     1065.21     35.30 o
  -3   8   7       74.67       81.34      9.81 o
  -2   8   7     2276.22     2267.76     33.83 o
  -1   8   7      277.78      282.54     12.38 o
   0   8   7      181.48      192.50     12.55 o
   1   8   7      519.36      519.56     19.68 o
   2   8   7     1177.51     1184.18     23.59 o
   3   8   7     1349.99     1343.97     32.64 o
   4   8   7     4337.57     4348.60     79.06 o
   5   8   7       73.80       70.02     18.37 o
   6   8   7      708.35      711.50     55.20 o
   7   8   7      242.59      205.38     34.05 o
   8   8   7     1244.15     1320.94     60.36 o
   9   8   7      217.99      259.05     33.44 o
  10   8   7      262.90      212.92     33.48 o
  11   8   7      426.35      423.50     45.06 o
  12   8   7      234.74      336.65     43.77 o
 -16   9   7      232.80      264.46     38.99 o
 -15   9   7      381.19      357.28     36.58 o
 -14   9   7       24.68       31.02     20.65 o
 -13   9   7      194.90      181.35     26.40 o
 -12   9   7       54.13        2.93     16.74 o
 -11   9   7        1.56       -1.16     14.26 o
 -10   9   7      176.18      175.59     23.59 o
  -9   9   7      383.07      363.48     27.58 o
  -8   9   7     2937.31     3061.56     70.00 o
  -7   9   7       41.47       10.47     13.45 o
  -6   9   7      424.21      553.18     33.70 o
  -5   9   7       46.92       54.48     23.03 o
  -4   9   7      608.97      638.58     26.63 o
  -3   9   7     1671.06     1589.21     36.43 o
  -2   9   7      720.44      770.11     22.95 o
  -1   9   7     1593.61     1557.47     47.38 o
   0   9   7      167.14      151.79     12.96 o
   1   9   7     2644.97     2639.11     45.87 o
   2   9   7       13.85       16.55     10.13 o
   3   9   7     1981.75     1982.66     45.67 o
   4   9   7       55.17       47.51     16.85 o
   5   9   7       13.62       33.92     17.05 o
   6   9   7      159.60      132.19     23.35 o
   7   9   7      294.71      386.77     40.57 o
   8   9   7      617.55      645.21     48.27 o
   9   9   7      252.00      244.10     34.34 o
  10   9   7      604.03      683.40     52.96 o
  11   9   7       20.06      -28.78     21.85 o
 -15  10   7       39.24        8.98     24.83 o
 -14  10   7        1.13      -12.97     22.26 o
 -13  10   7       28.32       15.98     21.29 o
 -12  10   7      152.33      143.87     38.83 o
 -11  10   7      212.23      224.06     35.05 o
 -10  10   7      391.07      335.91     32.99 o
  -9  10   7      272.76      223.79     27.03 o
  -8  10   7      467.43      436.71     34.08 o
  -7  10   7     1968.54     1975.47     60.50 o
  -6  10   7       53.78       55.30     23.42 o
  -5  10   7      381.02      398.78     25.47 o
  -4  10   7        3.79        5.88     11.36 o
  -3  10   7     1125.85     1175.51     44.54 o
  -2  10   7      367.52      400.55     24.65 o
  -1  10   7       39.98       30.10      9.98 o
   0  10   7     1583.55     1585.25     39.58 o
   1  10   7       57.54       50.01      9.79 o
   2  10   7      632.60      642.71     25.43 o
   3  10   7       37.23       28.87     18.33 o
   4  10   7      303.63      325.74     28.10 o
   5  10   7       97.11      129.85     29.60 o
   6  10   7       28.15       61.86     20.49 o
   7  10   7      269.52      251.68     32.02 o
   8  10   7     1232.67     1427.42     67.73 o
   9  10   7      761.44      898.51     59.02 o
  10  10   7        0.52       -3.76     25.36 o
 -13  11   7      399.61      381.97     41.13 o
 -12  11   7        0.69       18.43     20.36 o
 -11  11   7      524.81      557.42     56.97 o
 -10  11   7      469.33      627.98     43.67 o
  -9  11   7       80.10       48.50     19.78 o
  -8  11   7      492.28      501.40     36.84 o
  -7  11   7        2.79       -6.43     14.70 o
  -6  11   7      506.10      556.50     32.51 o
  -5  11   7        1.20      -16.79     11.30 o
  -4  11   7     1921.31     1857.53     62.06 o
  -3  11   7      710.94      747.65     30.08 o
  -2  11   7     1796.13     1749.90     45.19 o
  -1  11   7      310.97      322.55     22.42 o
   0  11   7      275.89      261.35     24.37 o
   1  11   7       49.33       36.51     15.84 o
   2  11   7      191.56      246.23     55.02 o
   3  11   7      405.63      410.26     60.16 o
   4  11   7      139.59      126.86     21.79 o
   5  11   7       89.13       83.39     24.68 o
   6  11   7     1038.17     1088.66     53.80 o
   7  11   7      650.38      777.35     50.92 o
   8  11   7       11.06       -3.20     20.49 o
 -11  12   7       29.08        1.08     19.00 o
 -10  12   7      223.97      219.25     30.38 o
  -9  12   7        2.90       26.93     24.78 o
  -8  12   7        3.17      -15.05     13.38 o
  -7  12   7      520.22      501.88     31.03 o
  -6  12   7        2.34       10.66     13.13 o
  -5  12   7      551.12      525.41     34.07 o
  -4  12   7       28.41       29.08     12.42 o
  -3  12   7      310.30      372.09     31.61 o
  -2  12   7      200.83      285.21     22.39 o
  -1  12   7      348.57      334.13     58.31 o
   0  12   7       34.58       18.77     15.98 o
   1  12   7       29.45       42.21     16.32 o
   2  12   7      235.81      267.68     65.77 o
   3  12   7      730.45      823.05     70.98 o
   4  12   7      142.67      153.89     22.86 o
   5  12   7        1.81       14.19     17.73 o
   6  12   7      168.85      195.04     28.32 o
  -8  13   7       20.89       -2.18     19.94 o
  -7  13   7        9.66      -13.93     19.50 o
  -6  13   7        0.40       10.03     14.95 o
  -5  13   7        0.28       14.89     12.17 o
  -4  13   7       32.59       31.60     17.05 o
  -3  13   7       18.15       26.90     17.70 o
  -2  13   7       58.39       39.89     22.81 o
  -1  13   7      405.20      438.64     32.33 o
   0  13   7       32.34       65.34     19.65 o
   1  13   7       30.53       93.84     40.56 o
   2  13   7       32.92       24.09     24.90 o
   3  13   7       81.64      106.11     46.93 o
 -21   0   8        5.63       19.91     46.93 o
 -20   0   8      339.97      341.63     81.06 o
 -19   0   8      596.93      646.06     71.88 o
 -18   0   8       91.76       54.93     30.29 o
 -17   0   8        3.10        8.68     19.20 o
 -16   0   8       95.82      104.62     22.99 o
 -15   0   8     1030.71     1164.99     51.77 o
 -14   0   8        0.18        9.56     13.57 o
 -13   0   8     3232.44     3482.27     80.12 o
 -12   0   8      789.27      731.88     38.81 o
 -11   0   8     1564.05     1563.53     42.73 o
 -10   0   8      484.62      642.27     35.61 o
  -9   0   8      156.71      116.49     13.69 o
  -8   0   8     3801.80     3721.48     56.88 o
  -7   0   8     1908.40     2067.14     35.35 o
  -6   0   8    10147.10     9742.16    105.30 o
  -5   0   8     2602.16     2726.76     40.79 o
  -4   0   8    54127.72    54180.48    485.98 o
  -3   0   8      144.00      115.46     11.09 o
  -2   0   8     3126.39     2684.44     43.93 o
  -1   0   8       50.57       51.82     10.49 o
   0   0   8     4652.24     4394.06     72.29 o
   1   0   8     1767.01     1731.29     37.76 o
   2   0   8      259.75      409.70     20.10 o
   3   0   8     2992.05     3204.76     56.64 o
   4   0   8       68.50       71.54     13.88 o
   5   0   8      901.93      942.78     46.60 o
   6   0   8     6263.40     5978.44    114.32 o
   7   0   8      453.74      465.52     31.13 o
   8   0   8    10164.06    10055.39    162.49 o
   9   0   8     2223.08     2240.44     64.07 o
  10   0   8       22.48       -9.54     21.55 o
  11   0   8      355.02      284.62     36.51 o
  12   0   8     3499.43     3765.05    114.34 o
  13   0   8        4.96       -1.08     23.47 o
  14   0   8     1046.59     1220.17    142.21 o
  15   0   8      118.16       54.04     59.73 o
 -21   1   8      353.72      326.85     64.71 o
 -20   1   8      101.53      183.77     37.51 o
 -19   1   8      865.48      892.92     58.98 o
 -18   1   8      800.29      877.15     50.94 o
 -17   1   8      634.54      642.34     33.90 o
 -16   1   8     1726.04     1737.15     46.09 o
 -15   1   8     2376.10     2378.51     48.64 o
 -14   1   8     1416.82     1428.16     36.68 o
 -13   1   8      237.56      225.37     17.33 o
 -12   1   8     1408.27     1509.85     34.35 o
 -11   1   8     1766.88     1721.71     39.72 o
 -10   1   8      117.46      189.84     11.93 o
  -9   1   8      267.95      242.59     12.18 o
  -8   1   8      470.55      491.61     15.14 o
  -7   1   8    14809.31    14957.41    115.84 o
  -6   1   8     1593.65     1702.81     21.83 o
  -5   1   8     1799.71     1605.17     22.23 o
  -4   1   8     1843.00     2009.29     24.32 o
  -3   1   8     2486.26     2258.93     27.78 o
  -2   1   8     1569.74     1707.03     23.54 o
  -1   1   8     2254.51     2040.92     33.12 o
   0   1   8     1026.09      923.54     19.66 o
   1   1   8     1021.34      997.02     18.38 o
   2   1   8     1421.59     1409.68     25.74 o
   3   1   8     1734.97     1833.24     32.19 o
   4   1   8      816.07      847.61     24.75 o
   5   1   8      793.68      761.68     23.92 o
   6   1   8      711.72      694.56     26.06 o
   7   1   8      197.95      189.68     14.81 o
   8   1   8      225.66      255.59     17.94 o
   9   1   8      817.25      837.46     31.63 o
  10   1   8      894.80      870.69     36.46 o
  11   1   8      988.99      986.10     44.63 o
  12   1   8      424.43      457.94     32.88 o
  13   1   8     1552.39     1654.88     71.44 o
  14   1   8        3.97       -2.51     26.81 o
  15   1   8      182.45       95.31     43.73 o
 -21   2   8       39.56      102.82     43.90 o
 -20   2   8      892.73     1081.13    229.67 o
 -19   2   8      323.88      279.32     41.83 o
 -18   2   8        2.66       -1.85     14.35 o
 -17   2   8     1106.58     1152.71     44.60 o
 -16   2   8      106.31      108.48     17.97 o
 -15   2   8     1069.13     1093.75     39.94 o
 -14   2   8      611.73      555.59     26.27 o
 -13   2   8        5.82        3.33      9.23 o
 -12   2   8      508.28      455.59     21.00 o
 -11   2   8      249.72      230.27     14.14 o
 -10   2   8     1315.51     1249.14     25.95 o
  -9   2   8     2124.67     2175.07     30.42 o
  -8   2   8    19982.33    20113.30    161.47 o
  -7   2   8        0.32        9.55      5.08 o
  -6   2   8      716.09      609.29     14.53 o
  -5   2   8      646.22      695.05     14.62 o
  -4   2   8      223.26      172.57      9.10 o
  -3   2   8     2705.33     2664.81     30.77 o
  -2   2   8     3665.33     3694.80     39.55 o
  -1   2   8       88.11      122.49      7.94 o
   0   2   8     4537.86     4581.28     47.90 o
   1   2   8     7987.91     8018.85     80.16 o
   2   2   8      705.42      644.99     19.32 o
   3   2   8      298.84      206.75     12.65 o
   4   2   8      178.53      172.39     12.25 o
   5   2   8      387.68      459.13     19.75 o
   6   2   8        9.27        1.94      6.32 o
   7   2   8      211.13      221.99     17.34 o
   8   2   8       30.97       15.21      9.55 o
   9   2   8     3063.04     3132.95     59.85 o
  10   2   8     1173.68     1241.19     41.35 o
  11   2   8      578.41      579.16     34.42 o
  12   2   8     1094.97     1118.32     54.23 o
  13   2   8      674.44      732.48     46.26 o
  14   2   8       15.34      -10.93     20.75 o
  15   2   8       20.23      -15.37     30.80 o
 -20   3   8      339.44      433.60     65.17 o
 -19   3   8       35.00       36.37     51.91 o
 -18   3   8      305.20      290.54     48.65 o
 -17   3   8      383.61      364.40     28.46 o
 -16   3   8      556.31      555.85     30.91 o
 -15   3   8      263.74      228.08     24.25 o
 -14   3   8      867.91      881.07     34.83 o
 -13   3   8     1151.45     1103.79     36.10 o
 -12   3   8     2956.61     3087.93     47.87 o
 -11   3   8     4754.19     4792.10     61.21 o
 -10   3   8        2.19       10.55      9.47 o
  -9   3   8      405.45      305.09     13.98 o
  -8   3   8      134.80      100.68      8.88 o
  -7   3   8     1580.95     1518.31     23.25 o
  -6   3   8      583.73      656.91     14.83 o
  -5   3   8     4689.32     4753.82     49.83 o
  -4   3   8       16.87       21.05      7.35 o
  -3   3   8     1695.00     1565.69     25.80 o
  -2   3   8      773.33      777.07     17.82 o
  -1   3   8      167.65       84.43      7.23 o
   0   3   8     3433.38     3665.38     36.89 o
   1   3   8      712.38      757.35     15.40 o
   2   3   8        1.84       -8.93      4.46 o
   3   3   8     2048.95     2263.77     32.61 o
   4   3   8     1369.07     1458.61     29.39 o
   5   3   8       73.47       77.73      9.35 o
   6   3   8       80.70       76.20     10.09 o
   7   3   8      120.57      102.79     11.48 o
   8   3   8      305.10      345.48     23.17 o
   9   3   8        3.06       -4.15     10.96 o
  10   3   8     1834.83     1726.00     49.89 o
  11   3   8      636.99      606.50     44.63 o
  12   3   8      893.64      907.27     49.47 o
  13   3   8     1621.53     1802.60     78.19 o
  14   3   8       71.77       80.88     26.49 o
  15   3   8      700.71      856.46     98.13 o
 -20   4   8       15.81      -49.48     37.69 o
 -19   4   8      233.24      281.14     41.95 o
 -18   4   8      456.19      482.23     63.02 o
 -17   4   8     1032.99     1053.46     50.34 o
 -16   4   8      320.89      311.12     28.90 o
 -15   4   8      689.08      657.53     33.93 o
 -14   4   8      962.62     1025.58     36.09 o
 -13   4   8      244.72      214.05     19.88 o
 -12   4   8      446.46      463.29     31.68 o
 -11   4   8      670.54      654.86     24.78 o
 -10   4   8       12.60       11.61      7.81 o
  -9   4   8     1731.67     1734.45     40.72 o
  -8   4   8     5459.84     5556.26     60.18 o
  -7   4   8     1144.43     1107.25     25.18 o
  -6   4   8     3682.88     3687.06     45.83 o
  -5   4   8      952.64      993.98     19.47 o
  -4   4   8      760.95      605.25     16.96 o
  -3   4   8        1.92        7.93      5.18 o
  -2   4   8       10.61        5.73      4.98 o
  -1   4   8      340.53      382.69     12.39 o
   0   4   8      595.54      526.65     13.37 o
   1   4   8     1645.60     1909.62     24.67 o
   2   4   8      124.27      138.51      8.08 o
   3   4   8      416.27      446.45     14.91 o
   4   4   8      237.10      271.90     12.52 o
   5   4   8        1.73        0.22      6.17 o
   6   4   8      138.18      125.26     10.68 o
   7   4   8      504.00      517.40     26.14 o
   8   4   8        1.75        7.78     10.49 o
   9   4   8      831.70      789.79     54.23 o
  10   4   8      221.30      270.65     25.80 o
  11   4   8       30.65       29.35     21.41 o
  12   4   8      181.97      205.01     27.88 o
  13   4   8      295.38      240.86     36.22 o
  14   4   8      138.53       88.90     29.70 o
  15   4   8        8.81        4.57     38.17 o
 -20   5   8      332.20      382.54     83.19 o
 -19   5   8       22.99        8.83     28.81 o
 -18   5   8        0.67        2.22     21.35 o
 -17   5   8       19.49        1.47     17.99 o
 -16   5   8      246.80      237.99     41.46 o
 -15   5   8        5.47        3.96     16.56 o
 -14   5   8      187.10      178.01     24.70 o
 -13   5   8      250.50      247.87     24.59 o
 -12   5   8        3.07        4.84     10.26 o
 -11   5   8      754.67      795.19     25.15 o
 -10   5   8       11.95       20.28      7.99 o
  -9   5   8      975.08      962.66     22.95 o
  -8   5   8     2030.67     2127.79     34.58 o
  -7   5   8      775.19      711.27     18.35 o
  -6   5   8       58.19       60.47      7.02 o
  -5   5   8     1578.97     1545.65     23.76 o
  -4   5   8        1.38       -6.46      4.55 o
  -3   5   8      650.51      628.51     19.64 o
  -2   5   8      315.76      344.27     17.47 o
  -1   5   8       62.48       55.87      6.98 o
   0   5   8     1290.94     1208.14     23.14 o
   1   5   8      587.22      611.58     21.80 o
   2   5   8      840.24      864.82     21.77 o
   3   5   8      819.72      848.76     21.19 o
   4   5   8      732.74      640.91     19.64 o
   5   5   8      365.56      405.51     18.59 o
   6   5   8      862.05      821.99     29.89 o
   7   5   8        0.88        8.04     10.95 o
   8   5   8       14.12       -6.11     11.82 o
   9   5   8      210.61      206.85     23.11 o
  10   5   8     1040.48      998.98     46.90 o
  11   5   8        1.69       15.99     16.92 o
  12   5   8      144.19       76.07     22.67 o
  13   5   8      189.31      143.06     50.48 o
  14   5   8        4.51       -4.98     41.95 o
 -19   6   8       34.94       11.34     27.76 o
 -18   6   8      160.94      139.97     44.44 o
 -17   6   8      561.42      538.76     43.60 o
 -16   6   8       24.67      -10.99     20.53 o
 -15   6   8       59.72       29.81     18.84 o
 -14   6   8      742.11      767.26     44.77 o
 -13   6   8      562.59      564.67     37.01 o
 -12   6   8      631.32      630.73     37.71 o
 -11   6   8       80.23       97.97     16.52 o
 -10   6   8     1649.60     1706.92     42.53 o
  -9   6   8      292.66      308.10     14.59 o
  -8   6   8       48.20       32.00      7.54 o
  -7   6   8       54.48       54.41      7.51 o
  -6   6   8       76.92       66.86      7.46 o
  -5   6   8      602.34      638.04     14.86 o
  -4   6   8     1174.42     1340.51     27.40 o
  -3   6   8     1000.88     1066.95     25.32 o
  -2   6   8        7.94       26.70      6.32 o
  -1   6   8       52.27       52.05      6.63 o
   0   6   8      322.44      315.93     22.51 o
   1   6   8      125.10      133.39     11.78 o
   2   6   8       39.38       17.79      8.43 o
   3   6   8       12.69        9.51      9.11 o
   4   6   8      143.47      134.03     11.88 o
   5   6   8      289.02      275.81     26.29 o
   6   6   8       40.30       40.44     12.11 o
   7   6   8      195.85      191.97     19.90 o
   8   6   8      158.50      154.47     21.34 o
   9   6   8     1358.09     1287.38     51.64 o
  10   6   8        0.50        9.83     14.67 o
  11   6   8       26.74       58.47     19.74 o
  12   6   8       15.34       23.81     24.70 o
  13   6   8       82.54       92.37     31.06 o
 -18   7   8       10.56       28.98     28.18 o
 -17   7   8       61.52       91.40     25.30 o
 -16   7   8      934.97      806.20     50.84 o
 -15   7   8       74.76       60.65     20.44 o
 -14   7   8      638.48      659.51     42.34 o
 -13   7   8       17.14       19.56     16.42 o
 -12   7   8      682.74      653.36     38.70 o
 -11   7   8       63.18       49.57     16.17 o
 -10   7   8      674.53      704.19     37.15 o
  -9   7   8      258.23      318.61     24.99 o
  -8   7   8      508.63      501.11     20.18 o
  -7   7   8       32.06       24.10      7.35 o
  -6   7   8      136.38      139.88     13.05 o
  -5   7   8      893.80      895.68     30.76 o
  -4   7   8        6.03       13.10      6.70 o
  -3   7   8      944.63      950.97     20.52 o
  -2   7   8     2253.97     2309.02     51.76 o
  -1   7   8     1467.62     1430.09     26.28 o
   0   7   8       42.54       47.29      8.44 o
   1   7   8     6633.20     6625.66     80.79 o
   2   7   8      227.29      199.02     12.85 o
   3   7   8       63.85       47.29     19.45 o
   4   7   8      194.77      206.25     19.48 o
   5   7   8       71.43       79.05     19.29 o
   6   7   8       35.25        6.37     16.58 o
   7   7   8      158.47      113.35     31.41 o
   8   7   8      318.29      237.86     25.28 o
   9   7   8        6.77       -8.47     18.29 o
  10   7   8      148.46      191.34     32.56 o
  11   7   8      150.54      134.30     30.66 o
  12   7   8        2.90      -10.34     24.24 o
  13   7   8       30.54       24.13     26.60 o
 -17   8   8       33.99       -3.21     21.81 o
 -16   8   8       27.90       -8.28     19.99 o
 -15   8   8      384.44      376.64     36.46 o
 -14   8   8      205.63      130.16     24.70 o
 -13   8   8       35.01       40.50     18.68 o
 -12   8   8       76.51       50.45     18.41 o
 -11   8   8      632.39      571.41     36.07 o
 -10   8   8      311.46      307.11     27.09 o
  -9   8   8     1168.29     1198.09     42.66 o
  -8   8   8        7.03        3.63     11.69 o
  -7   8   8       47.14       29.49     13.00 o
  -6   8   8        2.67        5.08     10.45 o
  -5   8   8      355.98      344.23     18.28 o
  -4   8   8      438.03      479.51     19.69 o
  -3   8   8       30.61       24.07      7.59 o
  -2   8   8     1064.48     1080.60     28.16 o
  -1   8   8        0.24       -1.51      7.39 o
   0   8   8       23.87       24.33      8.59 o
   1   8   8        1.95       10.44      7.73 o
   2   8   8       44.06       44.67     10.58 o
   3   8   8      889.17      808.34     31.87 o
   4   8   8      508.72      602.19     39.74 o
   5   8   8       12.79       -3.39     15.55 o
   6   8   8      248.85      239.61     28.63 o
   7   8   8      203.52      137.37     25.26 o
   8   8   8      301.79      258.23     44.44 o
   9   8   8       92.81      114.75     29.73 o
  10   8   8       40.09       68.82     27.13 o
  11   8   8        7.86       -7.33     25.12 o
  12   8   8       29.35       36.02     28.15 o
 -16   9   8       25.04      -17.75     24.22 o
 -15   9   8       10.56       -1.43     24.06 o
 -14   9   8       12.05      -24.45     22.52 o
 -13   9   8       93.79      104.96     35.26 o
 -12   9   8      229.70      259.02     27.88 o
 -11   9   8       81.13       72.69     18.31 o
 -10   9   8       97.95       98.19     18.68 o
  -9   9   8      161.10      136.57     22.80 o
  -8   9   8       23.39       23.34     14.23 o
  -7   9   8      173.90      133.02     17.75 o
  -6   9   8      878.02      738.56     38.18 o
  -5   9   8       29.03       27.25     12.49 o
  -4   9   8        4.94       -3.20     13.55 o
  -3   9   8        0.30        2.09      9.51 o
  -2   9   8      519.72      566.17     22.99 o
  -1   9   8      716.11      685.69     24.85 o
   0   9   8     1075.53     1062.35     29.08 o
   1   9   8       14.74        4.54      9.49 o
   2   9   8       55.77       61.63     12.83 o
   3   9   8      448.52      444.03     33.11 o
   4   9   8      340.95      281.50     54.28 o
   5   9   8      200.79      203.40     26.54 o
   6   9   8      103.18      125.27     36.51 o
   7   9   8      155.01      181.08     29.16 o
   8   9   8      107.66       66.46     28.40 o
   9   9   8       25.02       31.61     22.43 o
  10   9   8       81.67       38.86     24.76 o
  11   9   8       97.26       86.85     33.50 o
 -15  10   8      630.90      704.22     83.86 o
 -14  10   8       31.32       35.17     23.78 o
 -13  10   8      122.10       81.62     26.98 o
 -12  10   8      134.31      102.34     33.53 o
 -11  10   8       32.93       45.87     20.07 o
 -10  10   8      222.22      229.58     54.45 o
  -9  10   8        4.95       -5.67     17.43 o
  -8  10   8      328.53      353.34     55.49 o
  -7  10   8      167.55      149.40     30.82 o
  -6  10   8      143.63      111.09     20.23 o
  -5  10   8       51.79       39.03     14.20 o
  -4  10   8      400.54      391.27     31.61 o
  -3  10   8       87.57       81.20     16.06 o
  -2  10   8       31.89       40.83     11.93 o
  -1  10   8     1557.22     1563.21     42.80 o
   0  10   8       83.13       86.65     21.96 o
   1  10   8      239.33      210.56     22.96 o
   2  10   8      438.88      485.29     33.23 o
   3  10   8      139.55      152.26     22.87 o
   4  10   8       77.47       53.14     20.99 o
   5  10   8      218.75      227.16     28.32 o
   6  10   8      129.08      159.46     42.95 o
   7  10   8     1853.25     2101.31     86.28 o
   8  10   8        0.90      -11.88     21.32 o
   9  10   8       13.98       24.10     32.16 o
 -13  11   8        7.03       -9.53     22.36 o
 -12  11   8      191.79      185.83     29.74 o
 -11  11   8        0.33      -17.19     19.38 o
 -10  11   8      108.47       45.77     20.75 o
  -9  11   8      238.58      222.19     28.24 o
  -8  11   8       70.77       67.05     24.52 o
  -7  11   8       24.73       25.56     23.81 o
  -6  11   8      636.42      617.63     35.80 o
  -5  11   8       11.73        5.23     13.72 o
  -4  11   8       94.50       77.68     18.47 o
  -3  11   8      615.53      630.37     29.53 o
  -2  11   8      423.19      475.46     28.11 o
  -1  11   8      583.93      588.41     32.13 o
   0  11   8      210.25      232.34     20.22 o
   1  11   8        0.29        3.65     13.94 o
   2  11   8      653.09      705.05     61.08 o
   3  11   8       84.41      112.20     21.79 o
   4  11   8      377.28      374.45     33.54 o
   5  11   8       58.60       64.22     21.93 o
   6  11   8      128.97      120.15     26.08 o
   7  11   8        2.54        8.75     20.43 o
   8  11   8      324.43      286.38     38.90 o
 -11  12   8      496.32      567.28     45.57 o
 -10  12   8      115.75      113.63     45.96 o
  -9  12   8      161.06      139.41     28.15 o
  -8  12   8      116.94       95.73     18.98 o
  -7  12   8      391.62      431.50     43.89 o
  -6  12   8       75.15       50.88     15.56 o
  -5  12   8        4.05      -14.44     13.26 o
  -4  12   8      397.31      411.05     25.10 o
  -3  12   8       48.23       67.04     21.14 o
  -2  12   8      465.17      465.53     33.69 o
  -1  12   8      600.21      604.56     42.27 o
   0  12   8      352.99      381.65     36.75 o
   1  12   8     1250.15     1375.02     64.99 o
   2  12   8       54.60       69.08     19.62 o
   3  12   8      117.96      122.71     51.05 o
   4  12   8        4.44       -3.18     17.06 o
   5  12   8      238.92      226.58     52.85 o
  -8  13   8       27.74       12.82     20.24 o
  -7  13   8        7.78       12.40     15.94 o
  -6  13   8        0.62       23.72     17.86 o
  -5  13   8      387.57      427.47     26.86 o
  -4  13   8        3.10       -3.00     16.51 o
  -3  13   8      739.56      826.56     62.08 o
  -2  13   8      166.81      161.30     24.33 o
  -1  13   8       25.07       29.61     18.46 o
   0  13   8      358.31      410.96     32.76 o
   1  13   8      172.37      242.06     64.09 o
   2  13   8      230.59      321.86     67.82 o
 -21   1   9      149.29      259.68     55.64 o
 -20   1   9        1.84        6.29     25.29 o
 -19   1   9       31.74       83.57     27.39 o
 -18   1   9      857.67     1015.75     47.03 o
 -17   1   9      640.91      562.78     43.57 o
 -16   1   9       60.43       71.95     15.46 o
 -15   1   9        0.34       -0.03     10.51 o
 -14   1   9       28.11       10.85     10.89 o
 -13   1   9       11.41        1.03      9.34 o
 -12   1   9     1435.77     1442.57     34.27 o
 -11   1   9      608.62      700.54     23.11 o
 -10   1   9      535.91      541.02     19.48 o
  -9   1   9      240.31      212.89     11.92 o
  -8   1   9      111.93      145.30      9.95 o
  -7   1   9     5597.17     6070.27     59.21 o
  -6   1   9        5.69        0.43      5.64 o
  -5   1   9     2595.77     2638.32     31.26 o
  -4   1   9      845.86      888.79     17.71 o
  -3   1   9     2543.48     2574.70     34.38 o
  -2   1   9      875.65      906.49     18.92 o
  -1   1   9        0.53       -0.62      4.46 o
   0   1   9       17.99       51.43      6.91 o
   1   1   9       58.26       58.16      7.53 o
   2   1   9        2.01       -4.54      5.20 o
   3   1   9      520.93      569.32     23.11 o
   4   1   9       20.62       29.00      9.15 o
   5   1   9       33.80       15.25      8.29 o
   6   1   9      959.03      832.90     27.17 o
   7   1   9      421.70      420.30     23.22 o
   8   1   9      304.23      242.09     18.10 o
   9   1   9      138.93      127.34     23.43 o
  10   1   9      376.99      371.87     28.59 o
  11   1   9       99.52       78.38     18.76 o
  12   1   9       16.01        3.06     19.08 o
  13   1   9        0.07       29.86     24.26 o
  14   1   9        1.53      -23.35     31.76 o
  15   1   9       50.27       93.68     76.79 o
 -21   2   9      242.71      215.16     52.35 o
 -20   2   9      113.78      104.93     68.26 o
 -19   2   9      202.50      179.40     35.27 o
 -18   2   9      254.09      263.40     24.53 o
 -17   2   9        2.69      -11.31     12.50 o
 -16   2   9      178.94      171.84     19.70 o
 -15   2   9       95.50       69.30     14.24 o
 -14   2   9      202.64      216.87     17.93 o
 -13   2   9       42.33       38.38     11.03 o
 -12   2   9       92.45      104.90     12.07 o
 -11   2   9        1.86        3.52      6.97 o
 -10   2   9      202.32      214.10     13.32 o
  -9   2   9     1435.87     1482.92     29.77 o
  -8   2   9       58.95       59.60      7.71 o
  -7   2   9      374.73      382.46     13.53 o
  -6   2   9        4.08        0.68      5.95 o
  -5   2   9     5789.61     5825.92     59.62 o
  -4   2   9     4023.08     4075.11     45.42 o
  -3   2   9      768.02      783.80     18.96 o
  -2   2   9      259.56      229.20     11.18 o
  -1   2   9     1537.97     1667.24     24.93 o
   0   2   9      113.23       94.05      8.16 o
   1   2   9       49.62       21.80      6.56 o
   2   2   9      644.52      688.68     19.33 o
   3   2   9      606.97      516.58     21.00 o
   4   2   9        7.60        4.49      6.46 o
   5   2   9       26.20       23.24      7.74 o
   6   2   9      583.54      563.98     25.38 o
   7   2   9      948.22     1016.95     37.73 o
   8   2   9      570.17      556.21     30.20 o
   9   2   9      261.02      237.58     20.79 o
  10   2   9      325.86      350.62     25.14 o
  11   2   9       68.27       83.23     20.63 o
  12   2   9      336.85      324.45     38.38 o
  13   2   9        0.45       -1.74     23.81 o
  14   2   9      132.92      183.60     49.24 o
  15   2   9       57.11       70.68     45.55 o
 -21   3   9       14.42       30.09     39.92 o
 -20   3   9      379.87      465.64    145.77 o
 -19   3   9      195.46      214.96     48.35 o
 -18   3   9      251.62      232.77     31.92 o
 -17   3   9       94.95       83.70     17.60 o
 -16   3   9       13.99        3.38     12.50 o
 -15   3   9      544.92      564.80     29.35 o
 -14   3   9        4.77        8.44     11.27 o
 -13   3   9     3161.55     3092.56     53.23 o
 -12   3   9      524.74      542.72     24.02 o
 -11   3   9        4.23       -2.49      8.41 o
 -10   3   9      221.34      205.94     13.77 o
  -9   3   9       36.16       31.38      7.46 o
  -8   3   9      216.75      162.54      9.94 o
  -7   3   9     1851.87     1997.37     34.95 o
  -6   3   9     3704.28     3636.50     38.79 o
  -5   3   9      143.30       98.36      8.23 o
  -4   3   9     4268.11     4284.91     49.85 o
  -3   3   9     5622.79     5777.52     68.66 o
  -2   3   9     2301.54     2326.38     34.48 o
  -1   3   9        1.99        0.72      4.70 o
   0   3   9      477.84      560.57     14.76 o
   1   3   9       44.26       29.92      5.92 o
   2   3   9     1557.40     1673.16     26.12 o
   3   3   9       14.96        4.09      6.30 o
   4   3   9      484.44      490.10     18.08 o
   5   3   9      753.41      687.97     22.16 o
   6   3   9       76.65       70.98     10.23 o
   7   3   9       11.73        2.73     10.44 o
   8   3   9       83.86      102.30     18.32 o
   9   3   9     1415.47     1365.22     48.58 o
  10   3   9      939.59      898.65     53.95 o
  11   3   9      160.75      132.73     21.30 o
  12   3   9      521.47      543.08     40.21 o
  13   3   9      417.11      478.80     43.59 o
  14   3   9        5.43       -3.74     35.02 o
 -20   4   9      116.65       93.52     41.77 o
 -19   4   9      193.87      192.25     39.20 o
 -18   4   9        2.10        1.86     20.88 o
 -17   4   9        9.01      -17.64     14.73 o
 -16   4   9     3130.42     3239.88     77.27 o
 -15   4   9       35.06       33.25     14.51 o
 -14   4   9     1840.41     1866.98     48.71 o
 -13   4   9      122.01      119.47     16.52 o
 -12   4   9        1.94       24.01     10.29 o
 -11   4   9      202.68      193.91     20.76 o
 -10   4   9        8.84        1.20      6.99 o
  -9   4   9     1168.64     1119.03     34.42 o
  -8   4   9       40.46       31.73      8.45 o
  -7   4   9     1090.12     1133.76     29.53 o
  -6   4   9       41.94       31.47      8.13 o
  -5   4   9     1192.95     1279.40     24.96 o
  -4   4   9     2305.49     2464.23     35.84 o
  -3   4   9      181.60      251.16     12.58 o
  -2   4   9      281.22      285.54     13.00 o
  -1   4   9      177.25      123.34      8.32 o
   0   4   9       52.98       48.40      7.32 o
   1   4   9     3357.21     3671.44     41.26 o
   2   4   9       67.80       50.60      6.53 o
   3   4   9      218.25      223.36     11.98 o
   4   4   9     1286.91     1259.49     24.67 o
   5   4   9      301.28      260.17     13.94 o
   6   4   9      659.08      692.69     36.89 o
   7   4   9       25.04        6.32     10.30 o
   8   4   9      551.51      541.70     32.83 o
   9   4   9     1882.62     1678.58     51.98 o
  10   4   9      737.36      734.74     40.78 o
  11   4   9      252.02      242.11     24.97 o
  12   4   9      193.96      194.93     34.23 o
  13   4   9      152.70      176.90     34.92 o
  14   4   9       82.54       94.72     41.91 o
 -20   5   9      372.63      449.50     74.66 o
 -19   5   9      667.88      711.21     77.73 o
 -18   5   9       66.94       51.11     24.38 o
 -17   5   9        3.80      -14.51     21.76 o
 -16   5   9        6.57       -6.64     16.55 o
 -15   5   9     1196.76     1172.16     53.35 o
 -14   5   9      116.42      124.92     22.13 o
 -13   5   9     2256.37     2143.42     50.38 o
 -12   5   9       95.26       89.28     14.09 o
 -11   5   9        3.48       12.59      8.74 o
 -10   5   9      695.66      730.91     24.94 o
  -9   5   9     2613.16     2632.30     38.55 o
  -8   5   9      215.18      243.03     13.98 o
  -7   5   9      752.19      744.13     19.29 o
  -6   5   9      244.96      292.36     12.67 o
  -5   5   9      779.62      833.46     24.14 o
  -4   5   9     1953.07     1922.77     32.05 o
  -3   5   9      222.16      179.89     15.32 o
  -2   5   9     2043.59     1830.08     38.50 o
  -1   5   9      556.14      631.47     19.69 o
   0   5   9      467.97      372.99     16.19 o
   1   5   9      562.14      574.89     22.41 o
   2   5   9      641.05      658.29     16.79 o
   3   5   9     1260.77     1350.19     28.35 o
   4   5   9      516.49      468.75     22.25 o
   5   5   9     4415.20     4202.99    114.48 o
   6   5   9      407.06      355.81     25.20 o
   7   5   9       94.07      164.26     19.58 o
   8   5   9       23.52       22.02     13.77 o
   9   5   9       31.05       43.14     16.46 o
  10   5   9        1.64       -4.55     15.51 o
  11   5   9      572.85      503.65     39.82 o
  12   5   9      182.92      165.89     32.11 o
  13   5   9       79.10      120.88     41.23 o
 -19   6   9      230.04      245.06     71.17 o
 -18   6   9      701.90      807.82     56.04 o
 -17   6   9       71.09       56.25     23.08 o
 -16   6   9      483.26      511.10     40.14 o
 -15   6   9       47.16       40.21     19.48 o
 -14   6   9      680.27      627.37     40.45 o
 -13   6   9      109.30      126.60     21.66 o
 -12   6   9     1573.34     1482.08     57.06 o
 -11   6   9     1624.18     1655.33     45.88 o
 -10   6   9      519.63      488.78     24.27 o
  -9   6   9        7.82       11.13      8.11 o
  -8   6   9     3535.46     3690.63     45.68 o
  -7   6   9       20.49       10.66      7.16 o
  -6   6   9      180.07      176.86     10.30 o
  -5   6   9      174.80      210.13     11.38 o
  -4   6   9      222.95      158.51     13.16 o
  -3   6   9     1842.55     1852.15     35.63 o
  -2   6   9      887.01      819.64     20.34 o
  -1   6   9     3125.92     3085.16     41.11 o
   0   6   9     3333.59     3237.71     49.79 o
   1   6   9     2837.32     2826.21     48.11 o
   2   6   9       15.76       17.20      6.92 o
   3   6   9      465.81      447.25     20.16 o
   4   6   9     2560.64     2522.69     47.43 o
   5   6   9       60.47       24.14     11.45 o
   6   6   9     2696.16     2621.62     59.25 o
   7   6   9       52.82       42.84     15.02 o
   8   6   9     2573.24     2411.70     80.05 o
   9   6   9        7.91       10.97     15.30 o
  10   6   9        2.48       41.69     22.52 o
  11   6   9       88.41       39.91     25.43 o
  12   6   9       64.49       88.28     28.56 o
  13   6   9      101.39       39.21     34.13 o
 -18   7   9        2.95      -21.64     24.33 o
 -17   7   9      765.98      800.22     60.55 o
 -16   7   9      129.40      121.65     26.02 o
 -15   7   9      253.67      257.80     29.62 o
 -14   7   9      100.67       92.08     22.15 o
 -13   7   9      797.10      839.58     45.35 o
 -12   7   9      349.39      395.21     31.13 o
 -11   7   9      705.55      661.91     37.49 o
 -10   7   9        1.22       14.21     17.45 o
  -9   7   9     4001.53     4008.44     80.02 o
  -8   7   9      174.37      158.63     16.56 o
  -7   7   9      884.33      886.89     30.91 o
  -6   7   9      162.69      174.51     12.22 o
  -5   7   9      490.50      490.95     21.13 o
  -4   7   9      402.41      410.35     22.51 o
  -3   7   9       25.23       37.14      7.49 o
  -2   7   9      941.79      951.81     24.51 o
  -1   7   9       51.71       56.99      8.79 o
   0   7   9     1386.00     1477.22     36.64 o
   1   7   9     9745.08     9714.61    118.46 o
   2   7   9      345.21      351.72     24.70 o
   3   7   9      275.32      322.48     23.70 o
   4   7   9       12.40       -2.21     13.34 o
   5   7   9     2691.98     2834.70     82.30 o
   6   7   9        0.53        7.73     19.97 o
   7   7   9      341.27      398.14     39.57 o
   8   7   9       60.56       64.71     23.22 o
   9   7   9      512.28      431.73     43.38 o
  10   7   9       12.63       28.79     23.92 o
  11   7   9       36.19       12.06     23.32 o
  12   7   9      421.94      486.59     74.80 o
 -17   8   9      185.18      189.74     36.54 o
 -16   8   9      952.19      973.35     66.06 o
 -15   8   9        5.54       -5.43     18.20 o
 -14   8   9     1814.42     1862.49     90.18 o
 -13   8   9        2.65        9.92     16.90 o
 -12   8   9     2681.85     2761.06     71.92 o
 -11   8   9     1681.62     1601.49     59.32 o
 -10   8   9        8.51       -2.59     12.74 o
  -9   8   9      180.70      145.63     25.25 o
  -8   8   9      384.80      392.91     26.71 o
  -7   8   9      153.08      117.64     18.88 o
  -6   8   9       50.43       62.60     14.78 o
  -5   8   9       11.51        8.11      9.53 o
  -4   8   9      333.63      339.54     23.82 o
  -3   8   9     1332.22     1321.72     35.05 o
  -2   8   9        8.65        9.18      9.03 o
  -1   8   9       26.99       33.11     10.42 o
   0   8   9       20.71       29.42      9.92 o
   1   8   9        8.39       10.28      9.64 o
   2   8   9       17.39       15.99     10.54 o
   3   8   9     2523.59     2399.90    136.57 o
   4   8   9     2313.96     2338.60     95.35 o
   5   8   9       14.95       21.74     16.99 o
   6   8   9     1767.69     1870.60     68.96 o
   7   8   9        1.71       13.08     18.78 o
   8   8   9     2411.05     2335.03     82.89 o
   9   8   9      393.64      408.32     64.40 o
  10   8   9      267.90      344.28     42.93 o
  11   8   9      147.05      197.56     35.81 o
 -16   9   9      113.06       55.03     27.53 o
 -15   9   9      643.09      619.71     53.89 o
 -14   9   9      210.30      180.29     33.11 o
 -13   9   9       49.50       40.85     55.88 o
 -12   9   9      272.22      285.25     34.16 o
 -11   9   9     1164.81     1258.37    102.86 o
 -10   9   9       17.02       20.52     18.11 o
  -9   9   9     1017.31      963.47     48.03 o
  -8   9   9      404.49      382.56     50.28 o
  -7   9   9      489.04      413.84     33.39 o
  -6   9   9       20.25        3.25     13.39 o
  -5   9   9      593.82      638.09     38.69 o
  -4   9   9     3366.81     3422.89     70.86 o
  -3   9   9      328.31      311.63     25.10 o
  -2   9   9      215.11      218.67     18.23 o
  -1   9   9      165.06      138.22     18.47 o
   0   9   9     1957.44     1972.28     60.14 o
   1   9   9      240.49      251.10     21.96 o
   2   9   9      142.55      173.83     23.22 o
   3   9   9      635.67      603.48     40.16 o
   4   9   9       25.57       19.26     16.81 o
   5   9   9      946.86     1019.50     53.03 o
   6   9   9       53.86       85.46     23.67 o
   7   9   9     1692.73     1941.83     74.18 o
   8   9   9       97.53       83.38     25.69 o
   9   9   9      247.88      262.73     37.11 o
  10   9   9       12.77        4.93     25.47 o
 -15  10   9       18.03        4.27     23.75 o
 -14  10   9       17.64       -3.94     19.97 o
 -13  10   9       30.87       43.75     23.18 o
 -12  10   9      556.26      504.39     43.36 o
 -11  10   9      312.46      354.64     48.73 o
 -10  10   9      180.46      189.81     54.46 o
  -9  10   9      351.63      287.96     31.87 o
  -8  10   9      319.19      281.65     30.52 o
  -7  10   9      541.29      549.84     41.35 o
  -6  10   9      162.97      180.30     24.33 o
  -5  10   9      450.73      491.97     30.74 o
  -4  10   9      500.27      512.20     57.27 o
  -3  10   9      326.33      318.33     21.78 o
  -2  10   9      378.09      345.84     25.49 o
  -1  10   9      680.27      790.74     34.97 o
   0  10   9      316.39      341.49     25.10 o
   1  10   9      422.14      483.11     44.63 o
   2  10   9      570.34      653.20     52.85 o
   3  10   9      289.35      340.74     35.73 o
   4  10   9      323.26      349.57     33.91 o
   5  10   9        0.56      -22.66     22.48 o
   6  10   9      605.77      634.23     47.49 o
   7  10   9       41.70       65.36     24.65 o
   8  10   9      834.68      890.57     60.44 o
   9  10   9      487.51      599.13     52.77 o
 -13  11   9      207.05      260.14     37.62 o
 -12  11   9       60.45       42.05     47.07 o
 -11  11   9      171.01      188.36     36.39 o
 -10  11   9      134.82      117.61     34.63 o
  -9  11   9       20.76        1.62     16.57 o
  -8  11   9       57.55       33.34     18.07 o
  -7  11   9      513.06      478.43     44.05 o
  -6  11   9       49.78       23.94     15.30 o
  -5  11   9     1883.47     1878.83     53.05 o
  -4  11   9      982.62      903.69     35.06 o
  -3  11   9      195.90      171.94     18.28 o
  -2  11   9      619.06      711.69     34.92 o
  -1  11   9      199.24      131.48     18.70 o
   0  11   9      525.75      589.77     30.92 o
   1  11   9       63.97      114.57     34.71 o
   2  11   9       83.72      114.70     24.35 o
   3  11   9      113.72      128.84     23.55 o
   4  11   9        2.97      -23.71     15.90 o
   5  11   9      376.89      408.64     37.70 o
   6  11   9      262.99      196.67     31.38 o
   7  11   9      500.46      501.69     46.83 o
 -11  12   9       16.56       36.65     25.22 o
 -10  12   9        2.79       -2.56     19.30 o
  -9  12   9       92.54       91.23     24.09 o
  -8  12   9      111.78      121.56     22.79 o
  -7  12   9      127.58       86.92     19.25 o
  -6  12   9       51.66       53.65     17.75 o
  -5  12   9       63.50       60.67     18.04 o
  -4  12   9       78.26       45.40     15.21 o
  -3  12   9      806.16      736.16     37.10 o
  -2  12   9      234.88      244.09     27.42 o
  -1  12   9      872.16     1021.67     49.04 o
   0  12   9        1.22       29.39     23.02 o
   1  12   9       18.47       44.55     21.90 o
   2  12   9      256.78      315.08     40.74 o
   3  12   9      171.46      175.70     25.96 o
   4  12   9       53.16       45.12     22.00 o
  -7  13   9      126.31      120.35     22.26 o
  -6  13   9      177.37      206.11     25.17 o
  -5  13   9       39.19       34.48     20.94 o
  -4  13   9      235.77      231.06     29.19 o
  -3  13   9       12.42        5.69     19.71 o
  -2  13   9        6.26       -8.47     21.47 o
  -1  13   9        2.82       20.03     18.29 o
   0  13   9      137.50      208.60     59.56 o
   1  13   9        0.28      -24.71     21.60 o
 -21   0  10       73.86      150.74     58.31 o
 -20   0  10      324.34      419.23     62.86 o
 -19   0  10      247.27      239.66     49.20 o
 -18   0  10       33.54       44.77     30.01 o
 -17   0  10      104.14       91.34     25.43 o
 -16   0  10     2103.22     2136.86     67.78 o
 -15   0  10        6.66       -2.84     16.01 o
 -14   0  10      890.26     1009.84     49.70 o
 -13   0  10      890.43      816.87     42.90 o
 -12   0  10      701.06      747.02     39.54 o
 -11   0  10      350.03      246.03     26.03 o
 -10   0  10     1312.08     1318.14     50.50 o
  -9   0  10     3073.40     2944.45     57.09 o
  -8   0  10     1724.33     1851.61     48.22 o
  -7   0  10     3687.69     3871.63     80.26 o
  -6   0  10      676.80      671.58     25.21 o
  -5   0  10     2864.53     3371.44     58.55 o
  -4   0  10     3020.13     2931.09     60.71 o
  -3   0  10    21261.28    21876.64    284.05 o
  -2   0  10     7240.11     7063.94     98.72 o
  -1   0  10     7172.93     7094.81    100.83 o
   0   0  10    11428.23    11357.51    146.86 o
   1   0  10     5395.28     5167.63     82.22 o
   2   0  10     4570.37     4237.05     79.43 o
   3   0  10      105.30       72.76     12.97 o
   4   0  10     3231.84     3124.02     80.27 o
   5   0  10      908.16      981.00     52.02 o
   6   0  10     2060.65     2078.25     58.53 o
   7   0  10      503.68      511.76     35.02 o
   8   0  10       11.09        5.37     14.21 o
   9   0  10      218.44      201.78     45.96 o
  10   0  10      774.25      803.79     68.98 o
  11   0  10     1521.17     1668.02     76.98 o
  12   0  10       54.27       35.21     33.00 o
  13   0  10        2.14       17.07     51.20 o
  14   0  10      233.11      231.80     79.64 o
 -21   1  10      651.15      692.96     80.99 o
 -20   1  10        6.10        4.95     26.07 o
 -19   1  10     1212.99     1346.70     62.57 o
 -18   1  10       21.98       18.90     15.49 o
 -17   1  10      717.69      694.09     36.66 o
 -16   1  10     1633.56     1709.79     47.01 o
 -15   1  10      450.07      476.59     25.77 o
 -14   1  10     1567.72     1522.79     40.51 o
 -13   1  10      979.31     1055.32     32.35 o
 -12   1  10     1026.57     1111.59     31.39 o
 -11   1  10      120.37      125.87     12.89 o
 -10   1  10     1884.40     1811.80     33.93 o
  -9   1  10      363.98      369.52     16.82 o
  -8   1  10     2373.34     2461.62     37.27 o
  -7   1  10     7638.84     7461.60     77.69 o
  -6   1  10     8891.98     9253.06     86.67 o
  -5   1  10      273.03      197.74     11.63 o
  -4   1  10       13.58       10.55      5.63 o
  -3   1  10     1106.15     1011.25     21.99 o
  -2   1  10      399.42      453.38     17.59 o
  -1   1  10     2287.23     2379.70     31.99 o
   0   1  10     3237.38     3317.63     44.92 o
   1   1  10     5538.83     5082.73     63.61 o
   2   1  10      216.49      175.15     12.69 o
   3   1  10     3584.89     3417.25     49.73 o
   4   1  10     1861.05     1704.86     36.79 o
   5   1  10        3.33       -4.16      7.83 o
   6   1  10       78.38       83.40     12.78 o
   7   1  10     7447.26     7266.65     97.97 o
   8   1  10     1528.95     1531.70     42.70 o
   9   1  10      196.48      205.93     25.98 o
  10   1  10      969.17      959.68     44.63 o
  11   1  10      363.90      382.25     47.81 o
  12   1  10      462.56      507.70     40.09 o
  13   1  10      124.86      144.39     36.44 o
  14   1  10       19.41       61.46     41.91 o
 -21   2  10       15.77       -7.19     36.30 o
 -20   2  10      429.28      479.43     67.20 o
 -19   2  10       13.87       18.20     20.48 o
 -18   2  10      136.35      153.02     20.71 o
 -17   2  10      228.64      215.52     22.10 o
 -16   2  10      319.25      361.74     25.87 o
 -15   2  10     1217.81     1218.61     39.70 o
 -14   2  10     1444.42     1424.66     36.76 o
 -13   2  10     1902.32     1949.66     41.38 o
 -12   2  10     1395.29     1312.04     31.46 o
 -11   2  10     1276.35     1303.25     32.15 o
 -10   2  10        0.22       14.95      7.53 o
  -9   2  10      328.26      328.74     18.58 o
  -8   2  10    10409.40     9909.26     88.92 o
  -7   2  10      587.00      513.69     17.70 o
  -6   2  10     1561.84     1310.08     23.84 o
  -5   2  10      157.08      115.15      9.30 o
  -4   2  10     8283.62     8416.20     83.72 o
  -3   2  10       32.53       10.64      5.37 o
  -2   2  10      126.86       99.83     10.37 o
  -1   2  10      303.99      309.11     14.38 o
   0   2  10     1271.56     1225.60     29.41 o
   1   2  10     2737.37     2728.00     41.88 o
   2   2  10        2.77        0.61      5.96 o
   3   2  10     1047.21      976.03     28.81 o
   4   2  10     2624.30     2396.95     67.93 o
   5   2  10      202.50      163.53     13.62 o
   6   2  10     1411.88     1360.73     37.56 o
   7   2  10      244.36      263.75     21.54 o
   8   2  10      560.84      496.12     31.80 o
   9   2  10      241.47      176.42     19.79 o
  10   2  10       62.98       54.65     22.69 o
  11   2  10      881.34      966.65     51.52 o
  12   2  10       55.57       32.73     22.76 o
  13   2  10       17.67        9.99     23.49 o
  14   2  10       39.88      105.34     46.75 o
 -21   3  10      129.38       95.30     47.49 o
 -20   3  10       13.73       22.03     33.94 o
 -19   3  10      872.10      908.12     66.05 o
 -18   3  10       72.64       70.50     23.82 o
 -17   3  10     2318.39     2347.54     56.35 o
 -16   3  10      161.81      159.51     19.23 o
 -15   3  10       53.30       31.52     13.37 o
 -14   3  10     1097.95     1182.10     48.08 o
 -13   3  10      468.98      454.52     24.91 o
 -12   3  10       35.56       18.36      9.79 o
 -11   3  10      573.40      616.64     23.48 o
 -10   3  10     5401.43     5378.23     65.50 o
  -9   3  10      487.40      446.33     16.86 o
  -8   3  10       97.83       71.34     10.02 o
  -7   3  10     1433.83     1399.33     28.25 o
  -6   3  10      447.40      495.45     16.49 o
  -5   3  10     3869.53     4000.36     48.63 o
  -4   3  10        2.15        8.59      5.13 o
  -3   3  10      240.26      186.35     14.09 o
  -2   3  10      617.67      687.75     20.59 o
  -1   3  10       90.81      151.42      8.25 o
   0   3  10      657.48      676.75     17.68 o
   1   3  10     1577.77     1684.11     28.62 o
   2   3  10       36.86       26.63      6.56 o
   3   3  10      299.18      305.59     14.67 o
   4   3  10      672.13      644.90     22.67 o
   5   3  10       47.13       46.89      8.99 o
   6   3  10      736.64      722.44     45.69 o
   7   3  10     1970.63     1931.88     47.64 o
   8   3  10     1356.66     1332.25     48.56 o
   9   3  10      169.73      124.44     20.45 o
  10   3  10     1040.37     1141.80     47.77 o
  11   3  10       26.42       60.69     22.99 o
  12   3  10     1675.24     1837.26     77.16 o
  13   3  10      141.95       80.27     47.78 o
  14   3  10        6.20       41.16     37.17 o
 -20   4  10       54.48       79.17     54.75 o
 -19   4  10      132.92      153.63     36.99 o
 -18   4  10      441.74      488.80     41.93 o
 -17   4  10      145.18      160.16     45.36 o
 -16   4  10      362.53      387.91     35.29 o
 -15   4  10      173.20      190.09     21.27 o
 -14   4  10       27.07       10.95     12.23 o
 -13   4  10      803.01      826.64     35.50 o
 -12   4  10      104.72       88.92     13.10 o
 -11   4  10     2167.76     1999.95     39.27 o
 -10   4  10       22.17       31.42      8.67 o
  -9   4  10     3087.20     3073.97     44.75 o
  -8   4  10     1190.05     1251.66     26.30 o
  -7   4  10      121.96      136.55      9.99 o
  -6   4  10     1264.38     1400.45     33.97 o
  -5   4  10      147.26      111.41     16.78 o
  -4   4  10      515.06      549.35     16.71 o
  -3   4  10      341.27      413.53     17.26 o
  -2   4  10      642.69      486.78     16.74 o
  -1   4  10       78.02       54.42      7.36 o
   0   4  10     1108.11     1032.86     22.17 o
   1   4  10      417.52      480.29     14.80 o
   2   4  10       17.24        8.62      5.63 o
   3   4  10      456.24      451.69     16.46 o
   4   4  10      241.95      258.10     14.49 o
   5   4  10      318.26      327.74     20.87 o
   6   4  10      101.84       41.72     12.66 o
   7   4  10      517.50      563.61     35.65 o
   8   4  10      248.28      236.43     23.87 o
   9   4  10      952.72      892.50     44.30 o
  10   4  10        0.36       -3.44     15.25 o
  11   4  10      452.49      468.40     56.77 o
  12   4  10        5.61      -32.58     20.65 o
  13   4  10      345.27      402.80     79.64 o
 -20   5  10       16.55        7.25     48.35 o
 -19   5  10      197.26      170.51     38.77 o
 -18   5  10        6.90      -17.64     18.10 o
 -17   5  10       71.63       31.59     21.68 o
 -16   5  10       12.26       -5.06     16.69 o
 -15   5  10        2.11      -28.03     14.16 o
 -14   5  10      203.38      180.98     28.12 o
 -13   5  10       10.22        6.07     13.73 o
 -12   5  10       16.23       14.45     11.07 o
 -11   5  10      109.52      113.77     18.66 o
 -10   5  10     3262.41     3173.69     46.98 o
  -9   5  10        5.67       18.37      8.07 o
  -8   5  10     4530.15     4440.80     57.74 o
  -7   5  10       48.34       60.30      7.95 o
  -6   5  10     2671.03     2809.80     38.55 o
  -5   5  10      631.61      604.67     20.67 o
  -4   5  10      506.28      581.02     20.41 o
  -3   5  10       85.17       62.16      8.27 o
  -2   5  10       29.18       19.77      6.10 o
  -1   5  10     1837.62     1958.39     35.33 o
   0   5  10      130.21      114.21     12.37 o
   1   5  10      576.64      567.17     25.55 o
   2   5  10       14.21       10.64      8.91 o
   3   5  10      540.88      532.31     20.53 o
   4   5  10      405.77      304.83     21.28 o
   5   5  10       37.83       33.28     11.84 o
   6   5  10        6.75       -8.78     10.63 o
   7   5  10      254.20      222.05     22.59 o
   8   5  10      286.02      267.81     34.18 o
   9   5  10       98.79       48.24     18.47 o
  10   5  10      959.00      988.37     71.64 o
  11   5  10       47.26        1.03     22.43 o
  12   5  10       13.14      -18.40     52.62 o
  13   5  10        2.16        4.94     34.15 o
 -19   6  10        2.15      -55.27     32.22 o
 -18   6  10      345.47      331.66     38.30 o
 -17   6  10      140.30      131.94     36.54 o
 -16   6  10       88.33       96.71     23.77 o
 -15   6  10       81.65      103.88     30.98 o
 -14   6  10      229.12      230.73     26.68 o
 -13   6  10      142.59      120.72     21.47 o
 -12   6  10       77.95       75.45     18.30 o
 -11   6  10     2659.82     2539.50     96.81 o
 -10   6  10      204.48      228.53     20.37 o
  -9   6  10     1909.32     1886.48     40.37 o
  -8   6  10      162.40      200.05     12.12 o
  -7   6  10       77.39       64.63      8.22 o
  -6   6  10      229.59      268.46     12.85 o
  -5   6  10      105.80      127.88     12.62 o
  -4   6  10      310.26      349.29     18.79 o
  -3   6  10       29.66       12.69      7.72 o
  -2   6  10     2337.43     2409.60     44.90 o
  -1   6  10       27.94       34.14      7.71 o
   0   6  10       48.48       57.41      9.74 o
   1   6  10       68.35       73.74      9.80 o
   2   6  10      935.90      911.11     26.19 o
   3   6  10      314.89      281.44     21.86 o
   4   6  10       74.32       63.20     14.00 o
   5   6  10        9.43       18.51     11.50 o
   6   6  10       72.13       48.58     15.21 o
   7   6  10     1032.76      908.11     43.93 o
   8   6  10      357.74      340.82     40.34 o
   9   6  10      188.22      161.90     31.34 o
  10   6  10        3.20        9.80     22.08 o
  11   6  10        5.27       14.26     24.64 o
  12   6  10        0.89      -11.55     43.37 o
 -18   7  10       38.63       27.71     24.06 o
 -17   7  10       16.84       11.26     21.58 o
 -16   7  10      894.10      878.77     52.19 o
 -15   7  10        0.38      -10.49     17.75 o
 -14   7  10       53.22       47.97     20.33 o
 -13   7  10       82.36       51.96     21.96 o
 -12   7  10      100.22       92.87     19.10 o
 -11   7  10      415.21      391.66     29.25 o
 -10   7  10       28.75       28.92     13.84 o
  -9   7  10      159.06      128.31     17.85 o
  -8   7  10        1.15      -11.71      8.75 o
  -7   7  10       43.98       44.90     10.52 o
  -6   7  10       29.92       34.67      7.74 o
  -5   7  10      732.69      761.70     26.03 o
  -4   7  10      447.01      462.52     21.63 o
  -3   7  10     2282.29     2227.85     35.26 o
  -2   7  10       30.43       41.59      8.81 o
  -1   7  10      136.44      143.10     13.03 o
   0   7  10        0.71       10.02      9.92 o
   1   7  10        3.81       20.28     15.11 o
   2   7  10      443.52      473.84     30.73 o
   3   7  10      922.14      871.60     48.95 o
   4   7  10      224.74      238.98     28.92 o
   5   7  10      155.04      129.98     25.34 o
   6   7  10       49.28       41.49     20.00 o
   7   7  10      638.77      590.18     63.35 o
   8   7  10       23.65       10.90     19.71 o
   9   7  10      273.60      256.42     44.68 o
  10   7  10        6.37       17.51     23.25 o
  11   7  10        0.01      -33.93     22.91 o
 -17   8  10      275.61      295.27     42.20 o
 -16   8  10       95.15       77.45     29.00 o
 -15   8  10      228.82      192.19     34.11 o
 -14   8  10       68.92       88.85     26.72 o
 -13   8  10        8.95       16.45     20.53 o
 -12   8  10        6.28      -13.77     16.51 o
 -11   8  10        6.96       11.86     15.05 o
 -10   8  10        2.89       -7.39     11.77 o
  -9   8  10        0.14       -9.41     12.52 o
  -8   8  10        3.78        3.99     11.12 o
  -7   8  10       25.15       13.86     11.91 o
  -6   8  10       97.96       98.24     20.18 o
  -5   8  10      341.99      346.37     30.11 o
  -4   8  10       62.09       60.28     14.73 o
  -3   8  10      659.74      596.13     32.63 o
  -2   8  10     1241.92     1301.74     37.24 o
  -1   8  10       62.75       64.34     15.77 o
   0   8  10      318.05      302.98     49.88 o
   1   8  10      114.68       98.76     17.37 o
   2   8  10      396.09      348.16     32.20 o
   3   8  10       39.46       35.36     16.13 o
   4   8  10       26.63       37.60     19.00 o
   5   8  10      103.26       60.09     21.87 o
   6   8  10      606.53      541.06     46.44 o
   7   8  10      137.37      129.40     35.53 o
   8   8  10       44.66       23.19     23.28 o
   9   8  10      214.71      305.54     40.90 o
  10   8  10      124.63       94.04     39.85 o
 -16   9  10        5.89       22.37     26.23 o
 -15   9  10      235.04      219.97     36.27 o
 -14   9  10      202.47      193.55     53.93 o
 -13   9  10      568.20      464.55     44.80 o
 -12   9  10       10.44      -14.71     18.99 o
 -11   9  10      134.02      117.80     24.08 o
 -10   9  10       30.94       29.37     18.78 o
  -9   9  10      266.80      231.11     29.21 o
  -8   9  10       56.59       39.58     20.72 o
  -7   9  10      103.94       91.48     20.28 o
  -6   9  10      255.61      160.10     27.29 o
  -5   9  10       53.49       56.92     24.14 o
  -4   9  10        9.44      -19.51     14.78 o
  -3   9  10      816.43      807.14     38.76 o
  -2   9  10        1.27       12.19     10.88 o
  -1   9  10     1530.96     1446.34     45.24 o
   0   9  10      143.84      136.24     19.07 o
   1   9  10       73.72       67.23     15.58 o
   2   9  10      116.55       90.63     23.37 o
   3   9  10       43.72       46.35     21.25 o
   4   9  10      633.56      695.73     47.06 o
   5   9  10      165.05      151.31     46.05 o
   6   9  10      784.25      838.11     55.24 o
   7   9  10       12.11       18.52     21.41 o
   8   9  10       35.70        6.76     22.77 o
   9   9  10       60.26      101.53     31.27 o
 -15  10  10      493.73      662.38     55.28 o
 -14  10  10       46.88       21.19     24.16 o
 -13  10  10       75.62       61.09     24.33 o
 -12  10  10       89.77       73.38     25.34 o
 -11  10  10       39.36       19.90     20.49 o
 -10  10  10     1053.72      959.25    108.09 o
  -9  10  10       85.77       73.47     22.54 o
  -8  10  10       26.23       43.21     18.05 o
  -7  10  10      136.25      119.38     26.16 o
  -6  10  10       37.55       27.04     14.43 o
  -5  10  10       52.09       52.54     15.95 o
  -4  10  10       20.25       21.03     14.60 o
  -3  10  10       70.97       48.76     13.59 o
  -2  10  10       15.29       25.56     14.85 o
  -1  10  10       24.55       22.62     14.24 o
   0  10  10      131.33      123.72     20.32 o
   1  10  10      182.52      182.69     20.53 o
   2  10  10      270.26      331.16     32.77 o
   3  10  10       18.19       20.34     18.11 o
   4  10  10       76.60       89.59     23.81 o
   5  10  10      464.84      502.88     74.96 o
   6  10  10      135.25      183.52     31.61 o
   7  10  10      314.72      244.82     36.00 o
   8  10  10      259.39      368.00     43.26 o
 -13  11  10       73.84       72.71     26.62 o
 -12  11  10       85.32       70.20     25.11 o
 -11  11  10       90.60       39.44     39.31 o
 -10  11  10      300.03      329.23     40.05 o
  -9  11  10        1.45       -0.39     17.25 o
  -8  11  10      303.96      261.09     33.72 o
  -7  11  10      276.37      233.69     25.32 o
  -6  11  10       57.62       54.33     17.32 o
  -5  11  10        2.61       10.89     14.47 o
  -4  11  10        0.20       -1.25     11.88 o
  -3  11  10      916.68      968.55     42.13 o
  -2  11  10       92.25      101.80     19.17 o
  -1  11  10      208.80      225.30     23.45 o
   0  11  10        0.52       16.24     14.64 o
   1  11  10      129.94      159.05     24.43 o
   2  11  10       56.51       25.37     35.92 o
   3  11  10       31.08       37.55     22.99 o
   4  11  10      130.09      130.03     26.34 o
   5  11  10      256.75      246.38     34.12 o
   6  11  10     1354.10     1533.96     72.13 o
 -10  12  10        4.57       18.45     26.47 o
  -9  12  10      485.86      468.06     41.51 o
  -8  12  10      140.20       97.76     21.10 o
  -7  12  10      143.86      162.34     22.58 o
  -6  12  10        1.72       -2.85     15.89 o
  -5  12  10       42.72       17.56     14.63 o
  -4  12  10      615.56      636.05     32.74 o
  -3  12  10       56.84       57.39     16.70 o
  -2  12  10       26.82       47.67     24.31 o
  -1  12  10      691.40      831.34     54.44 o
   0  12  10      898.37     1081.22     52.69 o
   1  12  10       58.12       87.51     34.01 o
   2  12  10      250.33      275.10     31.74 o
   3  12  10      198.49      242.21     31.83 o
  -5  13  10      194.36      210.36     28.50 o
  -4  13  10      128.83       97.07     23.82 o
  -3  13  10       84.86       56.24     31.33 o
  -2  13  10       41.13       12.82     21.06 o
 -21   1  11       72.99       45.23     39.92 o
 -20   1  11      117.09       64.17     35.16 o
 -19   1  11      546.21      509.50     39.76 o
 -18   1  11      328.46      295.96     27.90 o
 -17   1  11       35.23       27.23     14.68 o
 -16   1  11        3.10        0.11     11.70 o
 -15   1  11       88.01       81.65     14.21 o
 -14   1  11       11.68       19.75     10.82 o
 -13   1  11        1.72       -1.34      9.00 o
 -12   1  11      103.01      107.21     17.61 o
 -11   1  11      665.80      713.06     27.03 o
 -10   1  11       80.11       73.90     10.66 o
  -9   1  11       85.46       50.95      9.67 o
  -8   1  11       22.06       -2.92      6.58 o
  -7   1  11      102.00       81.27     10.97 o
  -6   1  11     6318.52     6540.37     71.08 o
  -5   1  11     1253.20     1292.23     27.03 o
  -4   1  11      789.83      788.43     21.45 o
  -3   1  11      118.50      114.60     11.77 o
  -2   1  11      867.32      780.99     20.62 o
  -1   1  11      156.11      217.28     13.33 o
   0   1  11       23.14       66.99      9.00 o
   1   1  11       89.48       67.92      9.38 o
   2   1  11      703.11      708.39     26.50 o
   3   1  11      191.45      204.18     14.61 o
   4   1  11      216.73      213.37     15.41 o
   5   1  11      616.62      631.80     27.79 o
   6   1  11        0.62      -13.32      9.69 o
   7   1  11     1180.98     1158.46     43.15 o
   8   1  11      928.25      900.28     37.22 o
   9   1  11      531.10      530.19     38.58 o
  10   1  11      222.22      242.69     28.75 o
  11   1  11        6.82       -9.73     19.00 o
  12   1  11        7.05      -13.22     22.07 o
  13   1  11      165.00       69.72     45.51 o
 -21   2  11      116.79      103.63     45.44 o
 -20   2  11      129.44      184.77    148.61 o
 -19   2  11      706.31      718.73     57.81 o
 -18   2  11       68.98       33.53     16.26 o
 -17   2  11      210.36      247.14     32.53 o
 -16   2  11       96.22       86.65     16.10 o
 -15   2  11      504.19      487.43     27.70 o
 -14   2  11      106.98      100.70     14.10 o
 -13   2  11      128.34      112.09     15.68 o
 -12   2  11      177.60      155.67     15.20 o
 -11   2  11        0.20        0.76      9.10 o
 -10   2  11      621.56      612.02     26.54 o
  -9   2  11       19.29       17.27      7.11 o
  -8   2  11      113.69       89.50     10.24 o
  -7   2  11      289.35      288.84     14.00 o
  -6   2  11       73.18       59.74      7.75 o
  -5   2  11      213.90      157.43     13.42 o
  -4   2  11     5203.58     5181.92     62.66 o
  -3   2  11     1023.26     1002.95     21.24 o
  -2   2  11      296.63      360.17     17.94 o
  -1   2  11     3199.48     3558.12     45.15 o
   0   2  11        8.52        1.48      6.56 o
   1   2  11      805.90      760.48     23.87 o
   2   2  11      244.24      238.28     14.69 o
   3   2  11      366.60      335.37     16.48 o
   4   2  11      473.90      470.10     19.65 o
   5   2  11      630.72      610.48     26.83 o
   6   2  11      192.15      205.57     19.30 o
   7   2  11       92.05       88.68     16.60 o
   8   2  11     1124.63     1098.07     43.15 o
   9   2  11        5.00      -18.40     14.47 o
  10   2  11      975.08     1052.07     52.78 o
  11   2  11      105.37       99.91     24.03 o
  12   2  11      110.85      144.92     35.88 o
  13   2  11       82.40      123.01     37.41 o
 -20   3  11       53.10       67.70     39.26 o
 -19   3  11       37.69       -2.47     22.69 o
 -18   3  11      445.41      479.11     42.00 o
 -17   3  11       65.98       49.67     17.70 o
 -16   3  11      643.46      649.43     35.99 o
 -15   3  11       92.96       87.15     16.72 o
 -14   3  11      213.44      238.99     21.42 o
 -13   3  11      222.75      179.12     18.91 o
 -12   3  11       39.98       20.22      9.88 o
 -11   3  11     1601.23     1669.27     35.96 o
 -10   3  11      378.35      392.25     18.48 o
  -9   3  11       93.51      110.39     10.75 o
  -8   3  11      419.35      362.38     14.63 o
  -7   3  11      179.19      122.07     11.14 o
  -6   3  11     2761.12     2776.36     40.11 o
  -5   3  11     2144.11     2089.71     32.76 o
  -4   3  11        5.51        1.68      5.31 o
  -3   3  11       31.53        5.09      4.56 o
  -2   3  11       24.10       26.72      5.61 o
  -1   3  11       36.26       46.15      6.59 o
   0   3  11     1192.89     1270.48     24.51 o
   1   3  11     1167.53     1201.81     24.84 o
   2   3  11      950.80      952.97     23.48 o
   3   3  11      212.63      199.83     13.08 o
   4   3  11      751.47      764.88     24.04 o
   5   3  11        0.35      -18.12      9.06 o
   6   3  11      776.96      744.87     33.79 o
   7   3  11       20.22        4.95     12.40 o
   8   3  11       28.57        3.90     14.97 o
   9   3  11      339.95      318.54     32.57 o
  10   3  11       15.14       48.85     18.95 o
  11   3  11      172.00      135.38     28.50 o
  12   3  11       64.58       43.16     26.29 o
  13   3  11      306.96      315.48     58.92 o
 -20   4  11       11.63       -9.49     33.67 o
 -19   4  11      346.16      365.72     47.21 o
 -18   4  11        1.74      -11.89     19.33 o
 -17   4  11       97.95       51.27     31.20 o
 -16   4  11     1153.24     1136.17     54.24 o
 -15   4  11     1008.66      995.98     46.35 o
 -14   4  11      774.82      823.20     37.03 o
 -13   4  11      344.36      383.72     27.10 o
 -12   4  11       35.16        9.84     10.16 o
 -11   4  11        5.49       11.80      8.97 o
 -10   4  11      103.74       80.23     12.63 o
  -9   4  11     3196.90     3164.71     48.38 o
  -8   4  11      859.79      790.57     22.80 o
  -7   4  11      890.45      893.64     25.57 o
  -6   4  11      345.52      307.14     18.97 o
  -5   4  11      569.00      589.50     21.20 o
  -4   4  11     2103.29     2261.64     35.09 o
  -3   4  11      298.41      268.94     15.86 o
  -2   4  11      105.37       99.83      9.84 o
  -1   4  11      456.38      395.74     23.06 o
   0   4  11        0.02        5.11      6.82 o
   1   4  11     1325.89     1269.66     40.07 o
   2   4  11        3.77        0.64      6.27 o
   3   4  11     3294.89     3187.18     43.63 o
   4   4  11        2.69        3.10      9.01 o
   5   4  11     2017.28     1849.21     44.27 o
   6   4  11       87.80       60.34     16.56 o
   7   4  11      369.64      375.36     28.33 o
   8   4  11      572.20      526.98     34.49 o
   9   4  11       39.74       82.67     19.28 o
  10   4  11      273.67      240.47     34.90 o
  11   4  11       47.68       91.50     36.20 o
  12   4  11      417.93      560.75     71.85 o
 -20   5  11      172.13      110.96     43.50 o
 -19   5  11        5.96       31.31     30.42 o
 -18   5  11       57.42       32.08     21.93 o
 -17   5  11        2.07        4.99     18.55 o
 -16   5  11      304.54      299.03     37.15 o
 -15   5  11     1007.11      999.67     51.22 o
 -14   5  11      112.77      139.94     22.83 o
 -13   5  11        3.97        4.77     12.50 o
 -12   5  11       13.98       54.79     14.40 o
 -11   5  11      728.07      758.71     29.73 o
 -10   5  11        8.70        6.80      8.91 o
  -9   5  11     2354.59     2294.07     58.75 o
  -8   5  11      186.86      211.77     14.14 o
  -7   5  11      447.21      400.42     16.87 o
  -6   5  11      735.81      821.36     24.29 o
  -5   5  11     1498.16     1553.83     27.99 o
  -4   5  11     1848.87     1973.06     35.05 o
  -3   5  11      726.42      741.41     21.84 o
  -2   5  11     3902.45     3863.42     51.95 o
  -1   5  11      559.33      597.80     20.19 o
   0   5  11     1997.57     2020.07     39.04 o
   1   5  11      327.04      346.47     18.75 o
   2   5  11     1326.38     1244.95     26.41 o
   3   5  11      132.36      118.23     12.90 o
   4   5  11      207.38      264.96     21.13 o
   5   5  11      568.18      577.86     31.29 o
   6   5  11     1197.12     1198.03     43.74 o
   7   5  11        9.47        5.38     12.86 o
   8   5  11       63.51       93.39     20.31 o
   9   5  11      211.70      173.79     32.48 o
  10   5  11       84.73       68.35     26.99 o
  11   5  11      294.12      394.35     59.30 o
  12   5  11        5.80       23.39     35.60 o
 -19   6  11      299.58      314.41     50.59 o
 -18   6  11       32.60      -14.96     21.16 o
 -17   6  11        5.35      -13.63     18.58 o
 -16   6  11      469.54      487.96     59.58 o
 -15   6  11      335.61      304.13     31.00 o
 -14   6  11      921.04      875.82     47.07 o
 -13   6  11       89.19       88.23     19.08 o
 -12   6  11      644.14      609.96     36.83 o
 -11   6  11       29.70       11.82     12.75 o
 -10   6  11      630.83      638.01     31.39 o
  -9   6  11      824.87      824.38     32.52 o
  -8   6  11     1678.76     1700.45     41.27 o
  -7   6  11      216.66      225.53     14.89 o
  -6   6  11       63.80       61.52      8.51 o
  -5   6  11      671.34      629.74     20.82 o
  -4   6  11     1325.11     1332.07     52.54 o
  -3   6  11      516.52      514.25     24.84 o
  -2   6  11        6.95       16.64      7.10 o
  -1   6  11     1577.66     1656.22     31.01 o
   0   6  11      213.59      214.05     14.39 o
   1   6  11      965.81      997.45     32.38 o
   2   6  11      609.21      529.35     30.14 o
   3   6  11     1874.70     1803.23     56.19 o
   4   6  11     1122.22      963.30     37.40 o
   5   6  11      105.36      116.71     23.68 o
   6   6  11      355.44      356.64     37.11 o
   7   6  11      403.57      412.21     41.08 o
   8   6  11      364.79      426.32     77.69 o
   9   6  11       52.99       21.95     22.90 o
  10   6  11      366.00      297.42     42.13 o
  11   6  11        1.28        2.14     30.56 o
 -18   7  11       20.00        9.05     30.38 o
 -17   7  11        7.25       -7.01     24.64 o
 -16   7  11       36.42       19.24     24.26 o
 -15   7  11      134.38      135.81     24.81 o
 -14   7  11      191.63      197.83     25.95 o
 -13   7  11        4.70       34.15     16.56 o
 -12   7  11       18.22       15.06     17.24 o
 -11   7  11     3198.60     3289.04     75.63 o
 -10   7  11      472.36      428.10     42.28 o
  -9   7  11     1523.49     1687.43     46.96 o
  -8   7  11      108.85      105.56     19.74 o
  -7   7  11      185.22      234.75     15.53 o
  -6   7  11       25.53       43.51     14.45 o
  -5   7  11     1603.75     1689.19     57.66 o
  -4   7  11     2603.36     2469.77     58.97 o
  -3   7  11     1894.63     1826.11     55.31 o
  -2   7  11     1633.92     1616.98     38.05 o
  -1   7  11      465.51      462.51     35.31 o
   0   7  11     3575.90     3595.53    105.10 o
   1   7  11        4.22        2.99     12.97 o
   2   7  11       13.23       19.25     14.24 o
   3   7  11      223.63      177.73     26.27 o
   4   7  11      524.69      527.05     42.11 o
   5   7  11      262.46      265.30     32.44 o
   6   7  11      959.09      911.33     58.15 o
   7   7  11      361.27      339.38     38.98 o
   8   7  11      216.43      240.48     42.20 o
   9   7  11      345.36      382.89     47.01 o
  10   7  11        6.40      -14.40     24.44 o
 -17   8  11      693.38      577.20     55.13 o
 -16   8  11      200.21      208.07     46.49 o
 -15   8  11       30.26       -2.78     26.80 o
 -14   8  11      564.52      584.42     49.05 o
 -13   8  11       48.16       43.81     21.63 o
 -12   8  11     1345.35     1369.04     62.87 o
 -11   8  11     1573.80     1503.48     63.96 o
 -10   8  11      630.33      559.30     57.08 o
  -9   8  11        4.41        1.63     15.19 o
  -8   8  11      942.93      996.53     49.32 o
  -7   8  11       66.76       52.85     17.54 o
  -6   8  11      325.85      346.07     32.14 o
  -5   8  11     1287.91     1243.46     50.05 o
  -4   8  11        5.90       -6.14     12.73 o
  -3   8  11       86.98       77.22     16.76 o
  -2   8  11       43.39       30.49     12.09 o
  -1   8  11       40.98       37.77     24.63 o
   0   8  11     1811.43     1702.06     51.32 o
   1   8  11      390.13      473.66     32.20 o
   2   8  11      264.97      262.87     29.61 o
   3   8  11     2521.03     2417.29     77.09 o
   4   8  11      560.53      547.62     43.18 o
   5   8  11      860.75     1070.72     61.84 o
   6   8  11      668.28      804.16     55.17 o
   7   8  11      723.83      752.44     56.18 o
   8   8  11      538.42      527.03     48.90 o
   9   8  11       21.37       38.36     28.48 o
 -16   9  11      117.16      129.05     34.10 o
 -15   9  11       96.24       69.44     28.12 o
 -14   9  11       37.88        6.49     21.06 o
 -13   9  11      460.14      469.57     43.49 o
 -12   9  11      354.09      344.57     37.65 o
 -11   9  11      233.86      269.18     33.53 o
 -10   9  11       21.66      -18.69     16.51 o
  -9   9  11     1092.92     1144.75     60.66 o
  -8   9  11       12.62      -25.68     14.37 o
  -7   9  11      986.88      977.49     59.11 o
  -6   9  11      769.02      783.20     46.42 o
  -5   9  11      942.06      983.27     42.81 o
  -4   9  11      618.89      621.84     35.15 o
  -3   9  11      621.09      645.16     32.01 o
  -2   9  11      106.36      108.27     18.21 o
  -1   9  11     1222.39     1239.75     43.98 o
   0   9  11       85.08       79.69     17.95 o
   1   9  11     1161.23     1192.01     46.59 o
   2   9  11      286.30      296.62     35.39 o
   3   9  11        5.53       -2.82     16.96 o
   4   9  11      318.66      336.78     36.32 o
   5   9  11      424.84      454.05     42.25 o
   6   9  11      534.25      560.39     55.96 o
   7   9  11       66.39       27.56     23.72 o
   8   9  11        1.51      -25.29     22.37 o
 -14  10  11       36.67       27.05     24.27 o
 -13  10  11        8.60      -13.25     20.68 o
 -12  10  11     1387.76     1272.79     88.49 o
 -11  10  11        5.86        3.60     19.91 o
 -10  10  11       38.09       44.16     19.24 o
  -9  10  11      119.63      127.12     25.52 o
  -8  10  11       98.72      106.99     25.22 o
  -7  10  11        0.26       13.61     17.21 o
  -6  10  11      578.00      611.38     38.38 o
  -5  10  11      689.95      719.76     39.00 o
  -4  10  11      816.05      792.11     36.12 o
  -3  10  11      416.11      461.57     30.78 o
  -2  10  11      363.15      384.84     30.22 o
  -1  10  11       26.78       67.49     16.31 o
   0  10  11       48.25       44.16     16.03 o
   1  10  11      504.61      561.92     52.25 o
   2  10  11       29.63       28.17     27.55 o
   3  10  11       78.83       31.23     27.83 o
   4  10  11       54.59       57.11     22.71 o
   5  10  11      528.06      615.97     49.10 o
   6  10  11      712.78      788.95     56.95 o
   7  10  11      247.07      217.80     36.43 o
 -12  11  11       16.23        8.28     21.11 o
 -11  11  11        3.93        6.02     20.26 o
 -10  11  11       65.15       47.54     24.33 o
  -9  11  11      181.16      216.51     56.06 o
  -8  11  11        0.22       41.24     21.45 o
  -7  11  11     1175.49     1149.74     48.02 o
  -6  11  11      109.66      114.30     20.86 o
  -5  11  11       38.45       32.13     17.31 o
  -4  11  11      263.55      232.46     31.92 o
  -3  11  11       64.82       98.19     19.38 o
  -2  11  11     1194.10     1287.91     45.96 o
  -1  11  11       20.51       31.01     17.04 o
   0  11  11      410.27      411.96     34.82 o
   1  11  11        9.23       -3.92     18.18 o
   2  11  11      810.09      828.86     51.90 o
   3  11  11      103.68       71.16     24.33 o
   4  11  11      188.14      203.42     31.63 o
   5  11  11      541.92      564.53     48.78 o
 -10  12  11       69.02      102.95     27.42 o
  -9  12  11       38.25       51.06     20.52 o
  -8  12  11      234.32      263.30     28.39 o
  -7  12  11       27.80       31.06     28.12 o
  -6  12  11      126.58      130.32     23.01 o
  -5  12  11        1.68       11.23     13.52 o
  -4  12  11       26.45       55.86     19.50 o
  -3  12  11      159.44      144.39     23.21 o
  -2  12  11       32.89        8.09     18.56 o
  -1  12  11      647.71      702.46     47.30 o
   0  12  11       12.34       29.66     25.43 o
   1  12  11      465.85      432.21     83.10 o
   2  12  11       23.14       25.75     21.80 o
 -21   0  12      152.04       34.13     44.09 o
 -20   0  12      446.62      447.31    112.35 o
 -19   0  12      550.28      415.55     66.84 o
 -18   0  12      325.10      348.09     41.17 o
 -17   0  12        0.24       -6.08     19.10 o
 -16   0  12     2681.37     2707.18     77.76 o
 -15   0  12      499.82      456.41     36.75 o
 -14   0  12      576.82      524.06     39.61 o
 -13   0  12       31.50       14.97     13.33 o
 -12   0  12     2404.67     2567.29     67.90 o
 -11   0  12      157.80      118.17     19.25 o
 -10   0  12     3832.22     3762.71     80.50 o
  -9   0  12     6644.07     6429.90    159.70 o
  -8   0  12     2234.70     2058.85     53.50 o
  -7   0  12     2148.27     2171.70     53.81 o
  -6   0  12      417.29      457.22     27.51 o
  -5   0  12     7559.27     7478.07    152.31 o
  -4   0  12     2328.10     2228.01    102.47 o
  -3   0  12      213.42      150.31     21.36 o
  -2   0  12     5964.24     5968.50    104.47 o
  -1   0  12        3.68       -0.34     10.49 o
   0   0  12     8142.58     8170.74    134.84 o
   1   0  12      143.78      161.14     20.25 o
   2   0  12    11085.67    10524.11    188.83 o
   3   0  12     2154.12     2149.06     67.63 o
   4   0  12     1425.22     1495.05     57.10 o
   5   0  12     1437.81     1561.37     60.05 o
   6   0  12       33.15       13.76     18.27 o
   7   0  12      380.22      330.96     45.16 o
   8   0  12     2310.00     2220.83     82.35 o
   9   0  12        2.78       30.64     23.35 o
  10   0  12      193.86      163.88     33.75 o
  11   0  12       11.64      -16.70     31.12 o
  12   0  12      430.93      418.10     96.70 o
  13   0  12        4.83        4.27     61.15 o
 -21   1  12        3.02      -63.98     31.99 o
 -20   1  12       45.51        0.52     34.43 o
 -19   1  12      863.13      951.70     52.91 o
 -18   1  12      846.22      915.54     44.38 o
 -17   1  12     1412.10     1572.98     48.71 o
 -16   1  12      422.54      405.68     26.77 o
 -15   1  12      540.77      572.36     28.08 o
 -14   1  12      220.34      241.33     19.22 o
 -13   1  12     3607.41     3686.47     65.39 o
 -12   1  12       24.92       15.99     10.28 o
 -11   1  12      289.74      309.15     19.14 o
 -10   1  12     2493.70     2597.39     50.06 o
  -9   1  12       35.98       42.65      9.81 o
  -8   1  12     2150.34     1970.93     63.22 o
  -7   1  12       82.36       64.45     12.03 o
  -6   1  12      386.23      394.94     16.94 o
  -5   1  12     1517.96     1558.79     30.90 o
  -4   1  12     2102.86     1845.60     37.83 o
  -3   1  12     2519.00     2551.87     41.97 o
  -2   1  12      644.73      603.17     24.81 o
  -1   1  12     3388.34     3273.73     47.18 o
   0   1  12      737.82      716.34     23.82 o
   1   1  12     3546.64     3627.91     54.28 o
   2   1  12      144.10      165.56     14.67 o
   3   1  12        8.84        8.35     10.07 o
   4   1  12       83.48       79.31     14.23 o
   5   1  12     3998.15     4013.26     66.47 o
   6   1  12       34.23       38.22     13.54 o
   7   1  12      764.75      780.87     37.58 o
   8   1  12     1094.24     1129.93     47.36 o
   9   1  12       18.08       -0.52     17.85 o
  10   1  12      274.62      337.03     49.35 o
  11   1  12        1.62      -13.55     20.11 o
  12   1  12       26.03      -34.94     33.68 o
 -21   2  12      103.25       90.12     42.68 o
 -20   2  12      635.70      743.73     81.40 o
 -19   2  12      148.13      162.28     36.17 o
 -18   2  12       30.97       32.27     15.62 o
 -17   2  12      179.05      167.08     20.53 o
 -16   2  12      808.38      867.00     37.98 o
 -15   2  12      366.62      315.03     25.41 o
 -14   2  12      407.40      404.68     25.24 o
 -13   2  12       42.25       59.07     14.89 o
 -12   2  12     3562.14     3586.44     60.07 o
 -11   2  12     2039.22     2046.89     40.95 o
 -10   2  12      261.47      239.74     16.12 o
  -9   2  12     1549.17     1561.85     33.77 o
  -8   2  12       91.04       80.76     10.87 o
  -7   2  12     2205.72     2141.49     35.61 o
  -6   2  12        9.12        0.55      6.23 o
  -5   2  12     2471.93     2325.74     38.20 o
  -4   2  12        0.89       -1.85      6.58 o
  -3   2  12     2213.22     2067.98     36.68 o
  -2   2  12     1170.69     1132.79     24.84 o
  -1   2  12       19.55       17.73      7.52 o
   0   2  12     3879.02     3951.67     56.09 o
   1   2  12      542.07      626.98     23.40 o
   2   2  12      522.20      593.49     22.89 o
   3   2  12      596.43      617.23     22.69 o
   4   2  12      345.71      416.51     25.14 o
   5   2  12      709.85      602.54     36.57 o
   6   2  12      128.66      126.25     17.72 o
   7   2  12      251.83      263.47     23.44 o
   8   2  12       12.44        0.50     17.37 o
   9   2  12      893.29      942.02     49.91 o
  10   2  12        0.49      -16.49     18.00 o
  11   2  12      515.80      530.40     46.09 o
  12   2  12      256.35      249.23     36.82 o
 -20   3  12       13.15       22.75     36.04 o
 -19   3  12      943.12     1034.76    100.43 o
 -18   3  12       20.90       29.58     21.73 o
 -17   3  12       38.26       62.36     19.58 o
 -16   3  12      300.15      285.71     25.82 o
 -15   3  12       56.11       32.61     14.32 o
 -14   3  12      368.81      288.56     23.44 o
 -13   3  12       87.60       77.74     15.81 o
 -12   3  12     2696.52     2775.32     56.04 o
 -11   3  12        0.40       -7.54      8.07 o
 -10   3  12     3324.06     3367.51     52.47 o
  -9   3  12      243.69      276.34     16.53 o
  -8   3  12      494.97      434.95     20.03 o
  -7   3  12       67.48       43.57      8.59 o
  -6   3  12     3026.70     2827.72     43.51 o
  -5   3  12      181.19      228.15     13.02 o
  -4   3  12     1941.91     1911.67     38.53 o
  -3   3  12      646.49      576.17     28.85 o
  -2   3  12      838.51      789.32     19.03 o
  -1   3  12      658.14      558.45     17.53 o
   0   3  12     1038.87     1050.88     24.18 o
   1   3  12      655.58      617.80     20.54 o
   2   3  12        0.06        3.57      7.54 o
   3   3  12      193.14      244.48     17.10 o
   4   3  12        0.79        7.59     10.51 o
   5   3  12       62.73       66.06     14.06 o
   6   3  12      210.82      223.59     29.57 o
   7   3  12      236.93      237.20     30.32 o
   8   3  12      214.62      174.31     29.09 o
   9   3  12       75.56       70.21     21.90 o
  10   3  12     1192.73     1255.92     58.69 o
  11   3  12      344.34      428.48     61.11 o
  12   3  12      217.70      203.89     51.72 o
 -20   4  12       18.01       13.38     32.51 o
 -19   4  12      300.80      264.70     36.04 o
 -18   4  12      409.62      350.62     37.41 o
 -17   4  12       34.77       65.05     21.07 o
 -16   4  12      137.69      155.52     30.99 o
 -15   4  12        1.77       13.03     15.83 o
 -14   4  12      571.56      524.73     33.94 o
 -13   4  12       11.81       -5.39     10.61 o
 -12   4  12      259.93      302.29     22.12 o
 -11   4  12     2605.85     2546.88     49.26 o
 -10   4  12     1276.09     1258.48     31.42 o
  -9   4  12      954.85      870.22     25.00 o
  -8   4  12       35.62       47.29     10.80 o
  -7   4  12     3456.30     3389.03     52.38 o
  -6   4  12     2070.79     2227.33     44.77 o
  -5   4  12     2666.54     2574.22     48.91 o
  -4   4  12        6.79       15.06      8.15 o
  -3   4  12     4874.96     4977.34     69.31 o
  -2   4  12      642.99      585.90     19.40 o
  -1   4  12      906.09      974.68     26.00 o
   0   4  12      701.66      735.92     23.78 o
   1   4  12      221.28      207.58     15.86 o
   2   4  12       91.66      117.17     10.92 o
   3   4  12      589.13      574.05     25.59 o
   4   4  12        9.12       14.57     10.26 o
   5   4  12        0.28       -0.89     12.07 o
   6   4  12       37.56       44.97     15.74 o
   7   4  12      433.87      461.58     32.09 o
   8   4  12       11.92       18.03     15.25 o
   9   4  12      309.18      256.55     32.97 o
  10   4  12        3.33      -24.18     27.15 o
  11   4  12       85.37      122.74     43.94 o
  12   4  12       88.80       55.61     47.64 o
 -19   5  12      313.43      318.22     38.37 o
 -18   5  12        1.35       -6.48     19.06 o
 -17   5  12      947.77      917.98     57.68 o
 -16   5  12      294.46      218.67     29.29 o
 -15   5  12       79.24       83.63     21.84 o
 -14   5  12       33.96       23.40     18.18 o
 -13   5  12       84.42       89.50     18.22 o
 -12   5  12       38.66       23.99     13.24 o
 -11   5  12      706.37      765.60     34.43 o
 -10   5  12     1409.18     1391.25     36.64 o
  -9   5  12        0.23        3.46      6.97 o
  -8   5  12      792.07      764.49     26.05 o
  -7   5  12       84.25       78.51     11.07 o
  -6   5  12      238.37      216.05     14.97 o
  -5   5  12      431.51      439.92     19.92 o
  -4   5  12     6800.52     6709.38     80.65 o
  -3   5  12      662.36      687.95     22.58 o
  -2   5  12     1650.87     1599.20     29.08 o
  -1   5  12      353.14      416.54     17.50 o
   0   5  12        2.36        5.16      8.36 o
   1   5  12       29.85       10.88      9.97 o
   2   5  12      808.83      758.67     26.43 o
   3   5  12       43.11       39.95     10.90 o
   4   5  12     1211.60     1102.04     39.83 o
   5   5  12       39.53       33.98     13.63 o
   6   5  12      245.59      298.68     31.93 o
   7   5  12       33.05       57.15     22.90 o
   8   5  12        0.82        1.98     20.32 o
   9   5  12       65.87       88.98     28.79 o
  10   5  12       61.03      -10.33     34.13 o
  11   5  12        0.21       22.71     36.16 o
 -19   6  12       19.09       21.92     28.70 o
 -18   6  12      126.00      132.29     61.35 o
 -17   6  12        0.02        9.99     20.50 o
 -16   6  12      107.35      123.71     44.13 o
 -15   6  12       57.56       35.56     18.93 o
 -14   6  12      314.44      351.42     31.66 o
 -13   6  12        0.48        4.81     14.50 o
 -12   6  12       60.98       86.76     17.58 o
 -11   6  12     1047.95     1101.76     40.27 o
 -10   6  12       36.80       49.64     13.37 o
  -9   6  12      271.50      226.94     19.08 o
  -8   6  12       68.98       59.72     11.85 o
  -7   6  12     1463.04     1504.71     49.97 o
  -6   6  12       13.95       18.05     11.86 o
  -5   6  12       12.89       21.57      9.19 o
  -4   6  12      142.68      152.50     15.61 o
  -3   6  12      271.75      216.62     15.05 o
  -2   6  12     2154.53     2197.17     43.23 o
  -1   6  12      431.15      407.17     27.04 o
   0   6  12        3.01       14.52     11.81 o
   1   6  12        0.03        8.99     12.04 o
   2   6  12       91.55       97.50     17.55 o
   3   6  12      206.99      200.40     28.58 o
   4   6  12        0.58       -4.60     16.05 o
   5   6  12       26.60       40.49     19.82 o
   6   6  12      119.84      138.75     27.60 o
   7   6  12      147.96      136.30     29.35 o
   8   6  12       36.04       10.96     22.33 o
   9   6  12       89.54        6.44     24.78 o
  10   6  12        0.03       17.95     31.99 o
 -18   7  12       13.75       11.53     28.29 o
 -17   7  12      124.41      118.33     36.47 o
 -16   7  12       40.07        6.97     33.22 o
 -15   7  12       32.38       -3.13     20.15 o
 -14   7  12       16.93       23.06     19.91 o
 -13   7  12       27.68       20.09     19.91 o
 -12   7  12        5.95       15.93     18.91 o
 -11   7  12      117.74       74.71     23.03 o
 -10   7  12      653.09      666.50     90.73 o
  -9   7  12      174.67      156.39     25.58 o
  -8   7  12       15.58       21.05     15.79 o
  -7   7  12        0.08        6.56     16.42 o
  -6   7  12       80.72      107.19     20.53 o
  -5   7  12      145.50      168.32     32.73 o
  -4   7  12       81.68       70.68     17.02 o
  -3   7  12      360.43      332.93     24.08 o
  -2   7  12       25.30        6.42     11.87 o
  -1   7  12      504.15      544.46     34.10 o
   0   7  12      390.55      392.69     30.15 o
   1   7  12      369.69      462.90     32.87 o
   2   7  12        3.75       -3.08     14.94 o
   3   7  12       29.94       -1.18     17.82 o
   4   7  12      363.47      301.02     34.82 o
   5   7  12      327.27      294.05     35.94 o
   6   7  12       14.40       -3.47     18.85 o
   7   7  12        4.33        4.88     21.00 o
   8   7  12        8.66       34.16     24.10 o
   9   7  12        9.09       21.37     26.21 o
  10   7  12        7.07       15.59     27.26 o
 -17   8  12      316.10      272.25     42.00 o
 -16   8  12        9.08      -12.10     22.48 o
 -15   8  12      420.70      377.30     43.19 o
 -14   8  12        0.00       -9.71     31.23 o
 -13   8  12      122.72       86.40     25.10 o
 -12   8  12      111.95       92.35     25.53 o
 -11   8  12       28.85       36.89     19.46 o
 -10   8  12      337.76      325.81     34.76 o
  -9   8  12      222.53      130.45     25.10 o
  -8   8  12       21.29        0.65     15.19 o
  -7   8  12        1.82        3.07     14.89 o
  -6   8  12      479.04      440.36     61.89 o
  -5   8  12      789.92      735.47     45.48 o
  -4   8  12      469.53      412.23     32.99 o
  -3   8  12      230.19      176.49     18.96 o
  -2   8  12      795.67      770.07     36.17 o
  -1   8  12      382.46      384.12     29.92 o
   0   8  12       41.55       31.56     15.62 o
   1   8  12       48.60       64.74     18.26 o
   2   8  12       25.87       -8.00     16.64 o
   3   8  12      466.09      498.93     71.68 o
   4   8  12        0.74      -13.79     27.59 o
   5   8  12       12.88       34.84     21.82 o
   6   8  12       80.00       35.75     24.24 o
   7   8  12        0.46       -1.99     21.32 o
   8   8  12        6.42       -8.35     23.47 o
   9   8  12      263.98      280.37     43.10 o
 -16   9  12       85.66       48.62     26.61 o
 -15   9  12        0.62      -34.12     30.17 o
 -14   9  12       68.60       30.20     28.57 o
 -13   9  12      250.62      215.75     32.85 o
 -12   9  12      238.53      162.39     42.84 o
 -11   9  12       13.33       25.53     26.46 o
 -10   9  12        7.34        9.87     18.74 o
  -9   9  12       14.70        0.64     23.28 o
  -8   9  12      399.54      375.54     39.87 o
  -7   9  12      150.43      128.69     25.32 o
  -6   9  12        0.47       -9.95     16.27 o
  -5   9  12       10.22       11.96     16.22 o
  -4   9  12      165.53      158.64     21.84 o
  -3   9  12       36.90       17.26     13.07 o
  -2   9  12        3.32       -5.12     16.01 o
  -1   9  12      119.92      140.32     21.11 o
   0   9  12      723.09      761.90     41.58 o
   1   9  12        9.56       14.82     18.88 o
   2   9  12      144.55      143.54     25.83 o
   3   9  12        0.48        6.66     19.40 o
   4   9  12      329.62      400.74     40.75 o
   5   9  12        1.77        4.37     19.77 o
   6   9  12       18.19       14.15     37.22 o
   7   9  12       94.39       90.52     30.43 o
 -14  10  12        7.10       20.68     25.22 o
 -13  10  12      352.94      257.03     37.36 o
 -12  10  12        6.72       16.07     21.70 o
 -11  10  12      320.25      301.68     36.45 o
 -10  10  12       40.33       11.93     20.75 o
  -9  10  12       32.57       21.70     19.16 o
  -8  10  12      276.83      297.44     34.20 o
  -7  10  12        2.83       22.59     18.92 o
  -6  10  12       31.61       33.31     16.58 o
  -5  10  12      330.61      306.90     27.93 o
  -4  10  12      223.72      254.42     23.20 o
  -3  10  12       20.14       17.73     15.00 o
  -2  10  12      221.89      240.54     25.29 o
  -1  10  12      194.09      166.04     22.93 o
   0  10  12       35.15       52.27     17.85 o
   1  10  12      117.65       86.01     23.12 o
   2  10  12      108.30       72.90     22.98 o
   3  10  12       86.33      111.96     26.31 o
   4  10  12      113.12       90.00     26.49 o
   5  10  12      604.99      896.34     79.20 o
   6  10  12      298.95      295.12     38.85 o
 -12  11  12      155.51      142.19     31.15 o
 -11  11  12       20.61       41.09     33.89 o
 -10  11  12      237.36      242.92     60.40 o
  -9  11  12      495.66      459.78     45.69 o
  -8  11  12       99.45       76.13     23.33 o
  -7  11  12        1.33      -17.54     15.25 o
  -6  11  12      730.87      793.67     43.82 o
  -5  11  12       19.97        9.99     13.71 o
  -4  11  12       19.94       20.22     14.10 o
  -3  11  12      256.17      312.40     28.53 o
  -2  11  12      163.70      151.99     22.39 o
  -1  11  12       39.92       40.71     17.67 o
   0  11  12      627.77      711.63     75.09 o
   1  11  12       15.14       26.88     20.65 o
   2  11  12       93.52       78.76     25.01 o
   3  11  12       58.90       45.45     23.64 o
   4  11  12      489.71      633.20     50.69 o
  -9  12  12      267.71      329.62     39.33 o
  -8  12  12       28.25       22.43     18.50 o
  -7  12  12       77.90      103.14     27.30 o
  -6  12  12       20.40       21.64     15.53 o
  -5  12  12      567.76      621.64     43.25 o
  -4  12  12       44.62       25.97     18.62 o
  -3  12  12      612.31      645.58     42.70 o
  -2  12  12      264.13      324.28     36.22 o
  -1  12  12        1.45       29.45     26.72 o
   0  12  12      319.07      339.46     44.15 o
 -21   1  13      130.78      141.07     44.96 o
 -20   1  13       15.38       -3.03     30.91 o
 -19   1  13        0.03       10.05     19.45 o
 -18   1  13      200.19      239.09     25.41 o
 -17   1  13       77.53       84.61     19.53 o
 -16   1  13      871.14      864.68     38.08 o
 -15   1  13       54.85       44.04     15.18 o
 -14   1  13       12.23       11.75     11.24 o
 -13   1  13      427.57      375.29     24.32 o
 -12   1  13       66.67       77.24     15.16 o
 -11   1  13      131.28      138.46     16.29 o
 -10   1  13       19.42       26.76      9.95 o
  -9   1  13     1503.70     1380.53     32.77 o
  -8   1  13       82.19       94.70     11.47 o
  -7   1  13     1811.04     1857.60     35.99 o
  -6   1  13     1614.01     1622.41     32.75 o
  -5   1  13       70.16       66.61     10.78 o
  -4   1  13       24.02       13.28      8.75 o
  -3   1  13       98.03      100.66     10.76 o
  -2   1  13        2.42       -9.00      6.23 o
  -1   1  13       24.41       21.40      9.00 o
   0   1  13      721.41      704.34     29.43 o
   1   1  13       48.74       74.45     12.27 o
   2   1  13      571.45      518.43     27.19 o
   3   1  13      351.40      348.81     34.98 o
   4   1  13        2.46        4.13     10.64 o
   5   1  13      786.28      809.20     36.98 o
   6   1  13      556.89      586.14     40.39 o
   7   1  13      279.87      331.47     53.03 o
   8   1  13      155.70      137.55     21.91 o
   9   1  13       57.09       51.77     21.74 o
  10   1  13       12.71        3.10     20.20 o
  11   1  13        5.91       47.72     29.88 o
  12   1  13       38.96        7.82     43.10 o
 -21   2  13      182.58      146.81     46.81 o
 -20   2  13        0.96       10.80     78.93 o
 -19   2  13      101.24      100.20     30.31 o
 -18   2  13      138.03      132.64     25.14 o
 -17   2  13      360.91      362.50     42.82 o
 -16   2  13       56.42       40.87     15.99 o
 -15   2  13       12.79       11.65     12.58 o
 -14   2  13      356.49      354.25     24.16 o
 -13   2  13       15.02       15.95     15.66 o
 -12   2  13       11.28       17.17     10.20 o
 -11   2  13       98.79      101.09     15.31 o
 -10   2  13      166.22      157.56     15.56 o
  -9   2  13        0.08       -5.94      8.09 o
  -8   2  13      122.53      121.84     12.43 o
  -7   2  13        6.11        5.35      7.64 o
  -6   2  13     3399.93     3580.11     52.31 o
  -5   2  13      629.72      736.03     22.92 o
  -4   2  13       86.02       83.38     10.52 o
  -3   2  13      227.98      247.24     17.30 o
  -2   2  13      149.21      184.74     12.68 o
  -1   2  13       17.60       17.35      8.76 o
   0   2  13        0.43        7.43      8.17 o
   1   2  13     1034.87     1030.58     29.53 o
   2   2  13       31.09       25.98      9.44 o
   3   2  13     1290.87     1310.55     42.18 o
   4   2  13        0.76       -0.20     11.15 o
   5   2  13        1.55       -7.91     11.46 o
   6   2  13      104.20       58.66     15.66 o
   7   2  13        0.68        5.09     15.29 o
   8   2  13      331.55      326.35     34.48 o
   9   2  13        3.33       -9.13     17.57 o
  10   2  13        4.86      -17.62     20.61 o
  11   2  13      354.85      564.59     64.02 o
 -20   3  13       54.52       37.03     38.67 o
 -19   3  13      102.45      132.41     32.61 o
 -18   3  13       59.67       16.95     21.16 o
 -17   3  13       66.75       46.43     18.39 o
 -16   3  13     1382.76     1407.59     54.65 o
 -15   3  13        3.24       -0.84     13.57 o
 -14   3  13      636.14      648.30     33.57 o
 -13   3  13      350.79      349.23     23.09 o
 -12   3  13       16.33       14.16      9.78 o
 -11   3  13     1200.81     1199.57     32.13 o
 -10   3  13        0.36       -9.89      9.16 o
  -9   3  13       41.33       28.20     11.38 o
  -8   3  13        0.33        0.77      9.00 o
  -7   3  13       14.31        5.54      7.98 o
  -6   3  13        0.50        4.00      7.06 o
  -5   3  13       21.37       14.61      7.34 o
  -4   3  13        6.69       -4.45      5.65 o
  -3   3  13      167.90      179.17     11.36 o
  -2   3  13      654.70      637.39     23.47 o
  -1   3  13      248.93      222.66     17.00 o
   0   3  13      178.52      186.40     12.91 o
   1   3  13      647.33      612.19     21.48 o
   2   3  13      381.40      388.17     23.00 o
   3   3  13       54.90       32.41     11.80 o
   4   3  13      177.71      185.12     18.70 o
   5   3  13        1.73      -24.21     12.44 o
   6   3  13      388.46      428.82     31.17 o
   7   3  13      645.41      564.54     36.61 o
   8   3  13     1175.24     1318.52     61.32 o
   9   3  13      183.49      189.22     36.12 o
  10   3  13      756.92      856.98     70.54 o
  11   3  13       34.98       60.25     38.47 o
 -20   4  13     1346.04     1367.51    206.21 o
 -19   4  13      102.28      108.11     30.79 o
 -18   4  13       54.22       60.03     24.26 o
 -17   4  13      682.12      581.73     43.60 o
 -16   4  13     1448.09     1395.72     58.20 o
 -15   4  13      644.27      713.31     40.81 o
 -14   4  13       35.62       29.13     16.44 o
 -13   4  13      283.09      222.28     23.80 o
 -12   4  13      656.36      685.86     40.66 o
 -11   4  13     1924.33     1940.35     42.81 o
 -10   4  13      256.05      278.91     19.03 o
  -9   4  13      188.03      203.49     19.68 o
  -8   4  13      115.60      100.68     13.48 o
  -7   4  13      229.49      207.16     16.71 o
  -6   4  13       13.36       17.88      8.16 o
  -5   4  13      137.91      180.84     13.67 o
  -4   4  13       26.93       17.64      9.84 o
  -3   4  13      173.27      184.62     13.82 o
  -2   4  13      160.80      139.93     11.60 o
  -1   4  13     1187.70     1104.10     28.68 o
   0   4  13     2845.04     2815.22     46.23 o
   1   4  13       82.19       66.96     10.43 o
   2   4  13       70.31       48.10     10.52 o
   3   4  13       81.81       82.83     14.63 o
   4   4  13      165.74      141.51     18.20 o
   5   4  13     2666.79     2544.00     62.18 o
   6   4  13        2.61      -23.63     12.56 o
   7   4  13      712.60      839.03     52.32 o
   8   4  13      400.06      362.74     43.22 o
   9   4  13      159.72      131.20     40.64 o
  10   4  13       38.25        2.58     37.69 o
  11   4  13      242.02      208.14     49.77 o
 -19   5  13        0.67       -9.61     22.39 o
 -18   5  13      276.82      257.12     33.62 o
 -17   5  13        5.03      -18.22     19.20 o
 -16   5  13     1157.00     1172.89     58.18 o
 -15   5  13      183.77      224.70     29.14 o
 -14   5  13     2543.24     2485.67     70.76 o
 -13   5  13      355.14      317.31     26.30 o
 -12   5  13        1.20        2.66     12.46 o
 -11   5  13      758.48      749.70     34.19 o
 -10   5  13      317.73      351.93     24.67 o
  -9   5  13      106.43       95.14     24.30 o
  -8   5  13      518.87      554.10     34.10 o
  -7   5  13     2096.02     2047.87     43.19 o
  -6   5  13      469.04      408.08     19.61 o
  -5   5  13      131.13      135.57     15.18 o
  -4   5  13      163.56      201.79     20.31 o
  -3   5  13      143.71      148.67     12.72 o
  -2   5  13     1506.78     1460.97     30.92 o
  -1   5  13      688.31      753.16     46.51 o
   0   5  13      198.73      192.99     18.34 o
   1   5  13      799.20      781.76     38.62 o
   2   5  13     1734.07     1562.73     54.42 o
   3   5  13      123.06      113.65     21.15 o
   4   5  13     1787.52     1889.79     63.07 o
   5   5  13      236.52      259.72     45.04 o
   6   5  13       72.25       75.48     27.80 o
   7   5  13       66.51       39.34     23.62 o
   8   5  13      477.86      494.59     75.35 o
   9   5  13       42.30       34.93     34.59 o
  10   5  13      605.09      647.33     76.40 o
 -19   6  13      281.27      267.91     59.13 o
 -18   6  13       33.54       67.65     30.14 o
 -17   6  13     1303.52     1257.25     77.09 o
 -16   6  13       13.66       11.23     24.55 o
 -15   6  13     1843.13     1856.19     79.89 o
 -14   6  13       15.54       24.40     21.73 o
 -13   6  13       58.29       28.54     22.17 o
 -12   6  13      465.30      427.93     53.13 o
 -11   6  13      407.24      389.64     28.73 o
 -10   6  13      226.60      223.66     20.38 o
  -9   6  13       21.17        6.75     15.73 o
  -8   6  13      253.13      224.23     26.05 o
  -7   6  13      203.45      183.85     23.73 o
  -6   6  13      222.71      203.36     23.99 o
  -5   6  13      247.34      281.73     38.34 o
  -4   6  13      922.10      809.40     34.16 o
  -3   6  13        0.88      -12.31     10.15 o
  -2   6  13      518.45      519.20     29.26 o
  -1   6  13     1000.94      995.89     40.98 o
   0   6  13     1599.06     1509.38     51.67 o
   1   6  13     2362.96     2452.10    108.69 o
   2   6  13      180.14      121.43     32.38 o
   3   6  13     1633.91     1813.16     69.40 o
   4   6  13      172.05      197.10     45.72 o
   5   6  13      848.33      988.11     61.75 o
   6   6  13       24.36       29.83     21.57 o
   7   6  13      934.78      873.10     61.71 o
   8   6  13      274.22      190.53     35.96 o
   9   6  13      108.39       71.54     61.11 o
  10   6  13      362.80      471.26     65.86 o
 -18   7  13      138.70      132.10     35.86 o
 -17   7  13        0.01      -36.59     23.16 o
 -16   7  13      506.66      579.67     82.92 o
 -15   7  13       53.71       50.47     24.76 o
 -14   7  13        5.80       -3.60     21.79 o
 -13   7  13       84.30       58.64     29.91 o
 -12   7  13     2024.63     2067.68     95.51 o
 -11   7  13      411.51      332.99     53.68 o
 -10   7  13      699.82      596.01     45.05 o
  -9   7  13      175.71      156.50     26.66 o
  -8   7  13       74.21      121.70     26.62 o
  -7   7  13      524.00      559.82     44.54 o
  -6   7  13      107.18       53.04     21.48 o
  -5   7  13     1328.09     1311.60     54.47 o
  -4   7  13        0.90      -12.51     12.24 o
  -3   7  13     1814.95     1773.79     63.81 o
  -2   7  13      605.78      634.36     33.77 o
  -1   7  13      477.06      480.19     33.75 o
   0   7  13      108.92      157.40     21.79 o
   1   7  13       70.22       80.24     19.05 o
   2   7  13      531.98      517.88     42.47 o
   3   7  13        0.13       -3.54     16.45 o
   4   7  13     1335.81     1390.00     97.40 o
   5   7  13       68.58       31.83     34.73 o
   6   7  13      730.90      764.28     57.33 o
   7   7  13        1.90      -36.04     18.81 o
   8   7  13      218.94      271.98     39.80 o
   9   7  13      202.70      220.21     40.45 o
 -17   8  13      174.50      215.32     55.11 o
 -16   8  13       14.21       10.55     26.02 o
 -15   8  13      842.30      911.31     63.82 o
 -14   8  13     1610.83     1782.22     78.11 o
 -13   8  13      461.54      558.49     85.05 o
 -12   8  13     2011.00     2080.51     80.79 o
 -11   8  13       10.99       25.68     27.80 o
 -10   8  13       33.30       37.01     20.63 o
  -9   8  13      130.67      124.44     25.65 o
  -8   8  13      129.99      123.76     24.83 o
  -7   8  13      139.91       96.17     31.30 o
  -6   8  13       78.01       58.40     20.67 o
  -5   8  13       62.42       46.33     16.99 o
  -4   8  13      833.08      919.38     46.02 o
  -3   8  13        9.92        8.07     12.29 o
  -2   8  13      477.66      578.16     37.13 o
  -1   8  13      999.74      889.74     45.51 o
   0   8  13     1740.99     1847.45     97.06 o
   1   8  13       98.55      103.84     21.33 o
   2   8  13       97.55      102.26     24.20 o
   3   8  13     1356.15     1320.27     63.49 o
   4   8  13       96.38      102.74     26.14 o
   5   8  13      892.56     1005.07     63.73 o
   6   8  13        2.54       -5.71     21.47 o
   7   8  13      406.40      386.29     46.34 o
   8   8  13       20.66       -0.32     26.20 o
 -15   9  13      160.65      163.30     50.67 o
 -14   9  13        7.10       31.51     25.35 o
 -13   9  13       30.84       63.12     25.34 o
 -12   9  13      195.92      187.17     32.83 o
 -11   9  13      953.71      999.44     61.12 o
 -10   9  13      226.13      271.17     38.78 o
  -9   9  13       12.25       -0.65     31.02 o
  -8   9  13      171.58      136.31     25.96 o
  -7   9  13     1231.80     1156.47     89.09 o
  -6   9  13      363.70      337.10     30.01 o
  -5   9  13      416.60      411.03     32.04 o
  -4   9  13      145.19      167.52     20.37 o
  -3   9  13      554.66      645.22     68.93 o
  -2   9  13       51.58       16.07     21.55 o
  -1   9  13      444.44      527.52     36.57 o
   0   9  13      847.23      830.53     72.46 o
   1   9  13       95.53       64.38     19.66 o
   2   9  13        2.48        5.55     22.76 o
   3   9  13       34.90       50.69     22.77 o
   4   9  13      927.03      988.14     62.78 o
   5   9  13      157.17      178.39     32.99 o
   6   9  13       32.67       -3.53     23.84 o
 -14  10  13      154.41      245.20     70.87 o
 -13  10  13      205.45      224.11     36.36 o
 -12  10  13      128.56      100.80     27.38 o
 -11  10  13       20.82       -0.57     21.25 o
 -10  10  13      141.53      169.77     31.29 o
  -9  10  13      245.93      256.49     33.87 o
  -8  10  13      975.17     1064.96     68.33 o
  -7  10  13      469.85      444.12     34.71 o
  -6  10  13        1.57       -5.09     14.41 o
  -5  10  13       36.37       15.04     16.82 o
  -4  10  13     1220.86     1355.81     44.85 o
  -3  10  13       65.69       54.49     18.60 o
  -2  10  13      532.11      490.03     35.37 o
  -1  10  13       61.32       56.70     22.99 o
   0  10  13      104.85       66.88     19.05 o
   1  10  13      126.01      135.80     27.67 o
   2  10  13      295.17      281.57     35.40 o
   3  10  13       32.17       27.24     22.59 o
   4  10  13       67.44       72.02     27.36 o
   5  10  13      642.24      668.36     85.48 o
 -11  11  13      185.75      187.16     48.73 o
 -10  11  13       44.95       47.39     23.45 o
  -9  11  13       41.92       54.72     37.03 o
  -8  11  13      288.24      274.41     30.06 o
  -7  11  13      706.10      721.06     43.90 o
  -6  11  13      114.46      143.81     24.33 o
  -5  11  13     1527.95     1578.11     49.55 o
  -4  11  13       11.35        4.09     26.53 o
  -3  11  13       20.50       55.44     19.90 o
  -2  11  13       17.43       15.60     26.27 o
  -1  11  13       57.39       73.67     21.17 o
   0  11  13       97.74      116.39     22.77 o
   1  11  13      152.62      148.91     33.42 o
   2  11  13      270.55      292.36     37.45 o
  -7  12  13       90.85       95.87     23.66 o
  -6  12  13      116.53      109.40     20.71 o
  -5  12  13      173.07      162.84     23.25 o
  -4  12  13       40.50       63.85     20.43 o
  -3  12  13      177.24      200.44     26.83 o
  -2  12  13      142.46      217.92     36.12 o
 -21   0  14        1.33      184.87     79.64 o
 -20   0  14       16.70       43.53     34.67 o
 -19   0  14      518.93      493.87     69.68 o
 -18   0  14      632.78      745.48     58.84 o
 -17   0  14       76.66       63.10     24.22 o
 -16   0  14     1153.66     1060.38     56.16 o
 -15   0  14      638.74      558.82     72.42 o
 -14   0  14      235.44      282.79     35.13 o
 -13   0  14     2280.11     2251.77     79.55 o
 -12   0  14     1684.37     1849.36     70.45 o
 -11   0  14     1568.19     1647.92    108.01 o
 -10   0  14     1128.99     1213.01     47.09 o
  -9   0  14      663.38      731.81     39.10 o
  -8   0  14     2981.81     2850.50     67.92 o
  -7   0  14     7511.92     7580.28    127.12 o
  -6   0  14     5434.63     5252.07    145.33 o
  -5   0  14     2395.88     2581.37    101.17 o
  -4   0  14       28.83       -9.56     13.94 o
  -3   0  14       81.10       38.64     13.24 o
  -2   0  14     3638.04     3616.48     80.92 o
  -1   0  14      338.55      313.40     27.45 o
   0   0  14     6760.48     6870.81    128.29 o
   1   0  14      175.33      166.24     24.53 o
   2   0  14      985.08      991.22     51.41 o
   3   0  14      458.87      410.96     37.48 o
   4   0  14     5615.74     5496.82    128.71 o
   5   0  14      267.63      257.26     43.67 o
   6   0  14       74.85       36.66     48.53 o
   7   0  14       47.95       31.86     24.55 o
   8   0  14      158.76      204.87     35.89 o
   9   0  14      367.81      441.15     62.86 o
  10   0  14       35.49       33.28     39.26 o
  11   0  14       79.76      -39.82     55.46 o
 -21   1  14       33.34       62.13     44.09 o
 -20   1  14       88.03      124.73     42.87 o
 -19   1  14      138.54      120.66     42.96 o
 -18   1  14        7.92        6.24     16.80 o
 -17   1  14      944.61      992.86     52.36 o
 -16   1  14       31.27       40.43     15.97 o
 -15   1  14      727.00      704.28     34.15 o
 -14   1  14       75.31       72.63     20.58 o
 -13   1  14     1162.65     1096.63     43.99 o
 -12   1  14        7.81       17.08     16.22 o
 -11   1  14      487.49      525.99     26.99 o
 -10   1  14     1858.93     1848.82     46.11 o
  -9   1  14      538.26      547.15     24.52 o
  -8   1  14      890.99      937.83     27.60 o
  -7   1  14      252.67      206.72     14.79 o
  -6   1  14      544.92      538.33     22.14 o
  -5   1  14      959.70      996.72     29.90 o
  -4   1  14     1318.21     1258.14     43.93 o
  -3   1  14     1728.19     1792.68     36.90 o
  -2   1  14       96.23       60.47     11.49 o
  -1   1  14      255.94      237.72     20.90 o
   0   1  14     5734.25     5621.59     77.36 o
   1   1  14     4721.77     4460.63     71.01 o
   2   1  14      323.90      365.17     32.75 o
   3   1  14       68.90       38.49     13.46 o
   4   1  14      477.60      504.39     29.31 o
   5   1  14     2708.89     2720.10     61.27 o
   6   1  14        3.48        2.58     15.52 o
   7   1  14     2803.85     2792.27     67.13 o
   8   1  14      450.26      403.68     36.00 o
   9   1  14      271.43      258.28     31.79 o
  10   1  14      117.10       82.45     33.98 o
  11   1  14      214.55      229.02     73.95 o
 -20   2  14      476.35      407.41     69.68 o
 -19   2  14      193.65      222.58     38.41 o
 -18   2  14       51.50       42.99     20.41 o
 -17   2  14       32.87       13.24     17.45 o
 -16   2  14       72.52       72.44     17.09 o
 -15   2  14      274.76      265.88     24.19 o
 -14   2  14      221.84      235.96     20.68 o
 -13   2  14      121.46      136.07     16.94 o
 -12   2  14     4272.04     4165.67     71.29 o
 -11   2  14      745.30      759.63     32.04 o
 -10   2  14        3.56       -2.50     10.25 o
  -9   2  14       30.09       28.09     14.49 o
  -8   2  14     1038.86     1048.03     38.47 o
  -7   2  14      142.02      150.27     13.43 o
  -6   2  14      359.70      306.45     18.42 o
  -5   2  14     2002.32     1980.34     37.08 o
  -4   2  14       33.57       31.86      7.70 o
  -3   2  14     3106.50     3153.49     51.49 o
  -2   2  14     2650.10     2668.51     41.88 o
  -1   2  14     4272.19     4002.88     57.22 o
   0   2  14      371.08      328.92     19.37 o
   1   2  14       35.30       78.06     12.40 o
   2   2  14      172.28      164.29     17.27 o
   3   2  14      568.29      559.50     30.11 o
   4   2  14     3141.28     3121.65     64.23 o
   5   2  14       32.78       18.36     13.46 o
   6   2  14     1700.87     1763.42     66.95 o
   7   2  14        0.23        0.22     17.49 o
   8   2  14      870.45      945.37     57.17 o
   9   2  14      404.77      395.69     43.41 o
  10   2  14      169.88      240.41     44.33 o
  11   2  14      471.73      587.72    114.48 o
 -20   3  14       38.13       19.70     31.67 o
 -19   3  14      504.55      549.19     56.37 o
 -18   3  14      302.28      245.41     32.94 o
 -17   3  14      103.35      109.22     22.45 o
 -16   3  14       76.74       86.80     21.05 o
 -15   3  14      228.02      223.97     26.66 o
 -14   3  14       17.15       32.84     13.50 o
 -13   3  14     1195.15     1115.36     41.93 o
 -12   3  14      330.77      328.24     20.63 o
 -11   3  14        9.00       15.06     10.90 o
 -10   3  14       13.71       20.11     10.28 o
  -9   3  14      210.98      209.59     17.16 o
  -8   3  14      364.77      404.59     21.55 o
  -7   3  14       11.23        0.29      7.93 o
  -6   3  14     1288.90     1284.85     32.72 o
  -5   3  14       58.23       34.93      7.90 o
  -4   3  14     2973.83     2939.61     45.00 o
  -3   3  14        0.55       -0.35      5.37 o
  -2   3  14     1046.76     1051.41     29.47 o
  -1   3  14      404.88      489.18     20.66 o
   0   3  14      221.09      182.54     14.23 o
   1   3  14      837.76      817.06     30.03 o
   2   3  14     1673.44     1611.36     41.93 o
   3   3  14       61.37       45.70     13.48 o
   4   3  14      269.89      292.50     25.54 o
   5   3  14     1121.47     1133.03     47.33 o
   6   3  14      116.55      113.62     21.35 o
   7   3  14      317.14      245.78     38.64 o
   8   3  14       31.74       32.33     29.07 o
   9   3  14      375.40      295.46     45.29 o
  10   3  14      485.47      400.43     64.36 o
 -20   4  14      328.33      347.44     86.75 o
 -19   4  14      153.81      172.84     32.06 o
 -18   4  14       33.95       -3.24     20.88 o
 -17   4  14      108.74       92.60     24.72 o
 -16   4  14        0.70      -21.30     16.51 o
 -15   4  14      378.17      354.71     31.31 o
 -14   4  14      156.67      190.97     24.99 o
 -13   4  14       19.73       14.86     13.81 o
 -12   4  14     1258.37     1229.52     53.53 o
 -11   4  14      288.41      252.33     29.02 o
 -10   4  14      745.22      744.66     34.87 o
  -9   4  14      485.99      482.55     31.06 o
  -8   4  14      383.70      387.42     24.67 o
  -7   4  14      176.10      173.51     16.26 o
  -6   4  14       12.17       12.49      8.17 o
  -5   4  14     3623.13     3578.56     54.28 o
  -4   4  14      828.54      696.57     28.31 o
  -3   4  14     2126.20     2165.11     36.59 o
  -2   4  14       41.91       53.22     11.64 o
  -1   4  14      888.09      844.00     34.51 o
   0   4  14      696.39      627.24     31.31 o
   1   4  14       49.65       53.97     12.19 o
   2   4  14      182.06      153.39     17.02 o
   3   4  14       58.98       48.67     14.19 o
   4   4  14      164.11      159.35     32.86 o
   5   4  14      212.40      149.51     26.42 o
   6   4  14       46.96       76.11     23.00 o
   7   4  14      483.63      426.64     45.50 o
   8   4  14       35.56       30.80     31.99 o
   9   4  14      325.58      456.67     64.15 o
  10   4  14       13.67      -26.31     31.17 o
 -19   5  14       88.37      125.27     57.96 o
 -18   5  14      261.54      232.81     40.50 o
 -17   5  14        4.50       29.15     25.87 o
 -16   5  14       23.33       51.93     21.31 o
 -15   5  14       55.01       58.71     20.65 o
 -14   5  14        0.49        0.15     16.01 o
 -13   5  14        3.32       -3.40     13.31 o
 -12   5  14        3.05       15.49     13.19 o
 -11   5  14        6.39       26.88     13.71 o
 -10   5  14      272.61      263.67     29.08 o
  -9   5  14       61.53       25.88     17.42 o
  -8   5  14      992.34      995.97     42.57 o
  -7   5  14      131.58      146.67     20.25 o
  -6   5  14     2580.78     2704.63     64.74 o
  -5   5  14       54.77       68.38     16.10 o
  -4   5  14     2197.27     2162.07     50.23 o
  -3   5  14       46.15       25.95     10.27 o
  -2   5  14     1627.43     1591.78     38.84 o
  -1   5  14      150.29      187.29     21.36 o
   0   5  14      117.99       87.84     17.19 o
   1   5  14      355.36      326.38     27.80 o
   2   5  14        4.79       22.05     16.26 o
   3   5  14      963.05      996.99     53.18 o
   4   5  14       70.51       71.13     23.40 o
   5   5  14       83.20       51.99     22.07 o
   6   5  14      113.61       53.42     25.62 o
   7   5  14      104.07       72.98     27.96 o
   8   5  14      163.97      184.45     51.20 o
   9   5  14       20.42       31.09     36.69 o
 -18   6  14      330.45      211.68     41.60 o
 -17   6  14       96.49      145.16     34.59 o
 -16   6  14      107.61      118.95     30.88 o
 -15   6  14      757.27      688.76     55.81 o
 -14   6  14      293.83      272.35     36.79 o
 -13   6  14      191.91      112.56     31.89 o
 -12   6  14        6.32       -2.81     25.13 o
 -11   6  14      530.22      561.14     46.45 o
 -10   6  14       18.42       12.49     16.22 o
  -9   6  14      279.05      289.69     29.89 o
  -8   6  14      595.50      525.70     37.18 o
  -7   6  14       95.36       96.16     20.38 o
  -6   6  14     1443.88     1453.75     55.35 o
  -5   6  14      854.87      913.21     47.07 o
  -4   6  14      229.52      230.35     25.32 o
  -3   6  14      203.57      175.57     20.01 o
  -2   6  14     1424.83     1428.56     51.35 o
  -1   6  14      239.27      209.00     25.38 o
   0   6  14      236.55      189.49     24.59 o
   1   6  14        6.07      -12.80     14.16 o
   2   6  14       83.08       74.45     22.17 o
   3   6  14      429.09      441.35     87.60 o
   4   6  14       49.10       69.15     24.32 o
   5   6  14       49.96       44.61     22.99 o
   6   6  14      363.40      388.74     44.16 o
   7   6  14      218.63      173.17     34.41 o
   8   6  14       59.31       65.93     28.92 o
   9   6  14      232.13      289.31     54.27 o
 -17   7  14       42.10       52.17     51.51 o
 -16   7  14       43.85       22.95     25.67 o
 -15   7  14       35.71       36.07     24.27 o
 -14   7  14       55.20       30.98     23.06 o
 -13   7  14      147.40      164.43     73.95 o
 -12   7  14       71.38       82.49     25.14 o
 -11   7  14      258.40      249.84     33.25 o
 -10   7  14      451.77      456.51     95.53 o
  -9   7  14      308.60      302.70     35.11 o
  -8   7  14        5.76        7.73     16.04 o
  -7   7  14       65.95       30.97     19.03 o
  -6   7  14      334.79      291.78     33.47 o
  -5   7  14       73.85       60.61     21.03 o
  -4   7  14       20.62       20.97     15.18 o
  -3   7  14       38.08       49.95     16.66 o
  -2   7  14      770.74      733.17     42.47 o
  -1   7  14       33.87       15.18     14.97 o
   0   7  14        4.60       -5.00     14.21 o
   1   7  14      368.38      401.38     42.28 o
   2   7  14       96.32       72.19     22.14 o
   3   7  14        1.74       -9.87     18.17 o
   4   7  14       28.73       18.78     20.23 o
   5   7  14      104.48       50.22     23.16 o
   6   7  14      123.42      144.35     33.34 o
   7   7  14      140.72      119.07     31.95 o
   8   7  14      206.63      257.60     41.17 o
 -16   8  14        1.17       23.97     29.88 o
 -15   8  14      108.46       79.25     30.69 o
 -14   8  14      492.01      502.43     54.54 o
 -13   8  14       81.91      107.88     28.44 o
 -12   8  14      232.86      231.90     43.22 o
 -11   8  14        2.78       23.14     19.91 o
 -10   8  14      320.41      306.82     36.63 o
  -9   8  14      367.45      380.65     38.31 o
  -8   8  14       42.03       27.34     18.56 o
  -7   8  14        0.99        0.70     17.30 o
  -6   8  14        0.82      -25.85     15.82 o
  -5   8  14      250.43      269.30     27.93 o
  -4   8  14       25.29       18.73     13.11 o
  -3   8  14      243.38      234.56     23.13 o
  -2   8  14       25.41       33.31     16.99 o
  -1   8  14      341.10      306.15     30.08 o
   0   8  14      184.61      159.77     23.82 o
   1   8  14        8.64       25.60     17.45 o
   2   8  14       95.55       90.87     33.15 o
   3   8  14       25.90       28.78     20.51 o
   4   8  14      209.58      209.51     33.80 o
   5   8  14       11.54       23.78     23.78 o
   6   8  14        5.47      -15.01     23.92 o
   7   8  14        0.36       22.96     28.18 o
 -15   9  14       76.53       39.13     35.03 o
 -14   9  14       60.63       70.42     27.04 o
 -13   9  14      220.03      175.69     33.69 o
 -12   9  14       38.53       55.15     23.62 o
 -11   9  14       33.76       20.95     21.25 o
 -10   9  14        2.80        2.01     17.25 o
  -9   9  14       13.64      -14.32     25.50 o
  -8   9  14        1.64       18.40     20.80 o
  -7   9  14      152.42      146.11     28.43 o
  -6   9  14      590.48      542.59     38.39 o
  -5   9  14      366.13      357.56     36.74 o
  -4   9  14        2.25        9.66     14.26 o
  -3   9  14       58.36       38.38     17.64 o
  -2   9  14       89.44      134.03     28.02 o
  -1   9  14      112.06      130.95     40.47 o
   0   9  14      523.01      526.47     38.49 o
   1   9  14      178.47      139.31     27.85 o
   2   9  14       18.23        6.21     27.36 o
   3   9  14      105.46      105.73     36.32 o
   4   9  14       82.97       74.26     26.79 o
   5   9  14       12.69       39.36     27.58 o
 -13  10  14      136.14      141.06     37.94 o
 -12  10  14      137.08      158.09     36.48 o
 -11  10  14       24.54        7.15     23.20 o
 -10  10  14        0.18       -7.17     21.83 o
  -9  10  14       41.66       48.85     23.63 o
  -8  10  14      215.59      240.16     47.64 o
  -7  10  14      436.74      435.87     35.50 o
  -6  10  14      552.98      591.48     45.77 o
  -5  10  14       47.68       63.79     16.78 o
  -4  10  14       93.95      131.22     31.47 o
  -3  10  14      120.99      154.10     24.36 o
  -2  10  14      209.29      171.70     44.13 o
  -1  10  14      391.86      444.23     47.01 o
   0  10  14      168.32      187.04     26.56 o
   1  10  14      156.74      163.70     31.73 o
   2  10  14       57.69       14.84     54.11 o
   3  10  14        1.91        8.57     23.50 o
 -10  11  14      101.21       67.39     37.00 o
  -9  11  14       21.00       39.22     24.95 o
  -8  11  14       65.13       88.40     22.29 o
  -7  11  14       37.38       40.82     19.55 o
  -6  11  14      512.70      548.82     35.04 o
  -5  11  14        0.19       -9.03     14.40 o
  -4  11  14        9.94        0.66     17.86 o
  -3  11  14       93.90       87.32     24.43 o
  -2  11  14      530.37      545.84     39.91 o
  -1  11  14       76.14       99.78     23.09 o
   0  11  14       50.01       74.24     25.67 o
   1  11  14        1.30        7.43     26.65 o
 -20   1  15       99.02      140.88     45.51 o
 -19   1  15      412.50      372.20     41.56 o
 -18   1  15        3.37        0.77     17.86 o
 -17   1  15        1.61       15.34     15.58 o
 -16   1  15       32.59       28.20     17.43 o
 -15   1  15      344.56      303.15     34.38 o
 -14   1  15       61.88       61.23     16.94 o
 -13   1  15        2.40       12.24     12.70 o
 -12   1  15      127.29      139.45     19.56 o
 -11   1  15       44.70       36.72     12.34 o
 -10   1  15     1117.14     1163.01     36.28 o
  -9   1  15       76.14       81.29     12.28 o
  -8   1  15      311.73      308.43     18.68 o
  -7   1  15        6.32       23.27      9.28 o
  -6   1  15        9.04        7.17      8.69 o
  -5   1  15       76.39       82.47     14.27 o
  -4   1  15      303.89      314.83     19.10 o
  -3   1  15        0.41       -1.44      7.78 o
  -2   1  15      137.38      145.46     14.81 o
  -1   1  15      508.44      555.34     26.10 o
   0   1  15       14.06       22.46     10.96 o
   1   1  15      135.57      174.79     17.88 o
   2   1  15       18.52       -4.22     12.23 o
   3   1  15     1025.96     1082.04     46.70 o
   4   1  15       14.32        4.39     14.59 o
   5   1  15        0.06       -5.61     15.33 o
   6   1  15       12.89       -8.58     16.65 o
   7   1  15      212.14      216.66     28.58 o
   8   1  15       31.59       -7.00     19.74 o
   9   1  15       16.08       -0.27     30.52 o
  10   1  15       59.28       73.17     76.79 o
 -20   2  15       96.28       60.12     39.18 o
 -19   2  15      130.35      125.99     32.23 o
 -18   2  15       29.10       32.54     21.12 o
 -17   2  15        7.39       22.98     18.06 o
 -16   2  15       10.71       16.89     17.35 o
 -15   2  15        9.73      -13.19     12.14 o
 -14   2  15      300.07      311.23     36.67 o
 -13   2  15        2.43       25.41     13.71 o
 -12   2  15      652.82      649.31     34.21 o
 -11   2  15      791.75      813.88     33.59 o
 -10   2  15      231.47      261.64     19.79 o
  -9   2  15       32.80       11.70      9.79 o
  -8   2  15       54.44       45.00     11.10 o
  -7   2  15     1812.82     1757.94     39.68 o
  -6   2  15      494.91      497.54     23.49 o
  -5   2  15      458.32      531.56     21.36 o
  -4   2  15      225.70      238.42     16.95 o
  -3   2  15       79.31       84.53     11.59 o
  -2   2  15      552.74      514.02     24.63 o
  -1   2  15      207.50      191.73     16.60 o
   0   2  15       17.62        4.37      9.94 o
   1   2  15       55.82       32.51     13.41 o
   2   2  15       10.18       13.39     12.01 o
   3   2  15        5.62        2.59     14.80 o
   4   2  15      378.22      385.13     29.82 o
   5   2  15      145.28      126.93     25.60 o
   6   2  15      159.36      116.24     24.51 o
   7   2  15       91.77      146.00     40.34 o
   8   2  15       14.52      -29.00     23.08 o
   9   2  15       78.62       59.22     32.78 o
  10   2  15       32.58       49.89     42.73 o
 -20   3  15      372.21      286.43     55.64 o
 -19   3  15        0.38      -23.27     23.35 o
 -18   3  15      838.84      835.59     53.81 o
 -17   3  15       24.32       35.15     18.49 o
 -16   3  15      406.04      394.23     33.08 o
 -15   3  15      251.76      256.33     27.66 o
 -14   3  15      209.85      174.28     29.36 o
 -13   3  15      232.92      183.06     23.64 o
 -12   3  15      178.60      143.77     17.80 o
 -11   3  15      613.65      595.34     29.31 o
 -10   3  15      783.31      799.07     32.32 o
  -9   3  15       43.30       55.09     11.98 o
  -8   3  15       81.92       52.25     11.80 o
  -7   3  15     2874.06     2967.42     52.89 o
  -6   3  15      615.90      674.27     23.58 o
  -5   3  15      191.80      212.17     13.07 o
  -4   3  15       18.52       24.27     10.62 o
  -3   3  15       72.94       48.80      8.27 o
  -2   3  15       81.05       52.86     23.09 o
  -1   3  15      173.13      133.77     14.23 o
   0   3  15       34.11       21.10     10.67 o
   1   3  15      370.20      331.43     21.61 o
   2   3  15      103.73       84.01     15.00 o
   3   3  15      354.79      293.62     25.42 o
   4   3  15        4.84       -3.48     16.11 o
   5   3  15       58.28       59.56     29.97 o
   6   3  15      648.97      694.50     59.52 o
   7   3  15      118.63       48.02     29.24 o
   8   3  15      575.81      563.82     57.45 o
   9   3  15      163.92      181.14     47.77 o
 -19   4  15      122.83      172.73     53.48 o
 -18   4  15        0.67       27.02     28.30 o
 -17   4  15      252.95      271.53     33.42 o
 -16   4  15      406.18      427.89     37.63 o
 -15   4  15       33.47       24.48     18.02 o
 -14   4  15       71.92       54.33     17.22 o
 -13   4  15      861.67      864.19     59.32 o
 -12   4  15      226.68      241.35     42.90 o
 -11   4  15      781.57      815.44     49.40 o
 -10   4  15       20.59        9.71     15.10 o
  -9   4  15      293.21      322.85     27.57 o
  -8   4  15      698.22      722.91     39.14 o
  -7   4  15      884.08      873.05     42.77 o
  -6   4  15       63.64       52.29     18.80 o
  -5   4  15        8.39      -20.02     12.22 o
  -4   4  15       13.78       15.66     11.24 o
  -3   4  15       71.86       49.93     11.26 o
  -2   4  15     1734.39     1816.50     47.17 o
  -1   4  15      232.28      235.67     21.20 o
   0   4  15       43.60       47.77     13.40 o
   1   4  15      515.54      561.30     35.69 o
   2   4  15       85.58      109.21     22.47 o
   3   4  15      708.76      670.28     45.37 o
   4   4  15      472.49      514.27     56.86 o
   5   4  15      132.09      104.17     25.36 o
   6   4  15       39.10       44.95     25.07 o
   7   4  15     1115.43     1097.13     91.00 o
   8   4  15      272.56      363.19     59.23 o
   9   4  15      799.56      789.82     82.38 o
 -19   5  15      102.30       56.85     31.14 o
 -18   5  15      357.36      352.87     47.55 o
 -17   5  15       16.21       31.60     26.63 o
 -16   5  15      593.44      591.49     64.38 o
 -15   5  15      155.73      152.97     32.38 o
 -14   5  15      146.27      185.30     33.84 o
 -13   5  15      271.84      285.03     37.43 o
 -12   5  15      899.74      981.93     54.42 o
 -11   5  15      182.85      214.26     28.62 o
 -10   5  15      953.83     1014.13     50.72 o
  -9   5  15       54.06       52.68     26.68 o
  -8   5  15     1164.27     1190.32     53.61 o
  -7   5  15     3089.46     2884.51     78.31 o
  -6   5  15     1113.14     1046.29     45.30 o
  -5   5  15       36.05       20.77     14.32 o
  -4   5  15      211.11      229.83     19.56 o
  -3   5  15      168.27      201.77     19.95 o
  -2   5  15       26.34       17.30     16.66 o
  -1   5  15     1940.33     1858.26     55.06 o
   0   5  15      324.00      307.23     27.31 o
   1   5  15       31.14       31.03     24.91 o
   2   5  15      142.81      122.51     26.17 o
   3   5  15      158.96      108.55     38.10 o
   4   5  15       55.64       34.90     21.09 o
   5   5  15      126.39      118.13     29.16 o
   6   5  15       64.27       98.15     29.48 o
   7   5  15      149.99      169.75     44.11 o
   8   5  15      382.25      488.47     66.73 o
 -18   6  15        1.67      -17.80     25.50 o
 -17   6  15      514.81      546.51     55.50 o
 -16   6  15      126.93       73.68     31.57 o
 -15   6  15      261.21      237.78     38.88 o
 -14   6  15      194.14      184.26     45.11 o
 -13   6  15      501.95      582.59     49.81 o
 -12   6  15        3.19       31.81     24.93 o
 -11   6  15     1306.92     1332.86     66.11 o
 -10   6  15        5.95       22.61     17.90 o
  -9   6  15     1023.78     1141.66     53.32 o
  -8   6  15      293.87      273.95     30.29 o
  -7   6  15       87.37      107.67     22.58 o
  -6   6  15      854.38      827.87     46.91 o
  -5   6  15      136.01      109.46     26.05 o
  -4   6  15      992.45     1033.38     42.16 o
  -3   6  15      200.88      203.30     21.95 o
  -2   6  15      582.69      598.29     39.59 o
  -1   6  15      439.25      379.83     32.67 o
   0   6  15     1252.92     1212.06     55.50 o
   1   6  15      248.27      184.99     25.92 o
   2   6  15      308.09      303.71     35.33 o
   3   6  15      407.05      336.44     39.26 o
   4   6  15      761.89      936.24     62.57 o
   5   6  15      319.47      319.98     40.43 o
   6   6  15      259.65      240.93     88.30 o
   7   6  15      327.26      377.21     82.37 o
   8   6  15        0.08       42.96     31.38 o
 -17   7  15       38.95       38.19     28.30 o
 -16   7  15      180.14      235.38     38.98 o
 -15   7  15      172.85      104.13     30.74 o
 -14   7  15      135.00      129.35     39.54 o
 -13   7  15      302.84      336.88     41.23 o
 -12   7  15     2231.48     2317.84     85.53 o
 -11   7  15      177.10      161.01     29.38 o
 -10   7  15      261.27      296.36     44.04 o
  -9   7  15        7.84      -13.00     16.99 o
  -8   7  15      311.86      318.34     36.22 o
  -7   7  15      936.57     1034.24     60.42 o
  -6   7  15      224.69      213.75     30.44 o
  -5   7  15     2307.30     2300.70     68.07 o
  -4   7  15      197.14      215.32     22.92 o
  -3   7  15      826.34      876.45     46.32 o
  -2   7  15      113.98      120.01     21.49 o
  -1   7  15      611.64      593.09     41.47 o
   0   7  15      921.15      864.46     53.98 o
   1   7  15       27.46       36.01     18.79 o
   2   7  15        2.11       -6.23     18.03 o
   3   7  15      344.39      279.01     36.79 o
   4   7  15      169.64      213.55     35.01 o
   5   7  15      278.77      302.09     41.56 o
   6   7  15        4.51      -17.22     23.72 o
   7   7  15       52.70       46.85     28.53 o
 -16   8  15      133.91      215.39     41.33 o
 -15   8  15     1095.78     1097.78     71.62 o
 -14   8  15       37.39       17.92     25.68 o
 -13   8  15      277.34      278.56     39.18 o
 -12   8  15       13.86       28.64     22.32 o
 -11   8  15       35.14       16.45     21.96 o
 -10   8  15        8.90        3.20     20.13 o
  -9   8  15       97.68       91.11     26.84 o
  -8   8  15     1391.21     1352.13     66.31 o
  -7   8  15       64.70       33.96     42.95 o
  -6   8  15      971.72      968.39     50.88 o
  -5   8  15       94.73       77.62     19.92 o
  -4   8  15      170.34      176.72     21.58 o
  -3   8  15       16.94       10.33     15.63 o
  -2   8  15       15.94       19.73     16.59 o
  -1   8  15      809.57      840.97     47.95 o
   0   8  15      777.18      797.55     48.07 o
   1   8  15       86.14      115.06     27.58 o
   2   8  15      762.43      871.97     59.86 o
   3   8  15      226.21      146.50     31.73 o
   4   8  15     1029.17     1040.18     88.01 o
   5   8  15      122.26      153.12     33.61 o
 -14   9  15      122.75      143.12     34.24 o
 -13   9  15       28.60       63.14     25.57 o
 -12   9  15      529.78      642.80     53.72 o
 -11   9  15       11.93       46.06     35.74 o
 -10   9  15      946.11      902.66     60.36 o
  -9   9  15      626.14      684.54     51.68 o
  -8   9  15       25.05       66.75     24.49 o
  -7   9  15     1583.57     1589.70     82.40 o
  -6   9  15       52.30       29.90     18.27 o
  -5   9  15      463.41      478.95     32.85 o
  -4   9  15      180.85      199.08     23.80 o
  -3   9  15     2265.63     2427.64     71.95 o
  -2   9  15       44.75       36.48     18.52 o
  -1   9  15      502.12      492.30     38.75 o
   0   9  15        0.29        6.74     19.71 o
   1   9  15       40.64       33.85     22.40 o
   2   9  15        5.40       26.58     23.73 o
   3   9  15      167.29      125.88     30.94 o
   4   9  15      186.38      218.18     38.61 o
 -12  10  15      249.77      206.23     35.86 o
 -11  10  15      242.48      239.01     35.67 o
 -10  10  15       37.60       29.96     22.63 o
  -9  10  15       57.33       92.13     27.79 o
  -8  10  15      241.33      206.39     33.42 o
  -7  10  15      104.73       95.87     22.93 o
  -6  10  15      413.81      400.73     37.47 o
  -5  10  15       21.13        2.68     17.51 o
  -4  10  15     1247.28     1402.04     90.52 o
  -3  10  15       84.91       79.60     26.07 o
  -2  10  15       56.73      100.36     22.81 o
  -1  10  15       15.42       44.72     20.26 o
   0  10  15      773.91      829.40     49.88 o
   1  10  15       63.54       30.81     24.63 o
   2  10  15      212.76      283.88     38.71 o
  -9  11  15      406.04      470.94     55.22 o
  -8  11  15      256.75      294.65     33.17 o
  -7  11  15      255.62      226.74     30.67 o
  -6  11  15      161.86      142.45     23.87 o
  -5  11  15      193.19      205.07     33.68 o
  -4  11  15       61.45      103.92     24.38 o
  -3  11  15      265.89      275.19     31.97 o
  -2  11  15       10.22       16.86     20.51 o
 -20   0  16      185.00      285.84     89.59 o
 -19   0  16       22.07      -30.19     32.39 o
 -18   0  16      110.10      130.51     83.90 o
 -17   0  16        8.44       27.26     26.84 o
 -16   0  16      968.60      960.14     66.13 o
 -15   0  16      283.65      227.15     38.97 o
 -14   0  16       46.33        6.34     22.18 o
 -13   0  16      378.42      356.43     39.84 o
 -12   0  16      541.66      544.19     79.22 o
 -11   0  16      208.13      180.34     29.04 o
 -10   0  16     1520.03     1541.26     66.83 o
  -9   0  16      780.30      774.15     42.02 o
  -8   0  16    10323.41    10023.34    201.86 o
  -7   0  16      272.65      260.90     32.43 o
  -6   0  16      200.45      144.45     24.39 o
  -5   0  16     1517.77     1407.59     62.16 o
  -4   0  16       42.35       32.62     14.87 o
  -3   0  16       48.62       28.62     17.04 o
  -2   0  16      251.78      258.42     26.97 o
  -1   0  16     5056.23     5123.81    108.52 o
   0   0  16      369.14      345.75     31.86 o
   1   0  16      678.37      735.36     49.52 o
   2   0  16     2309.01     2402.37    104.35 o
   3   0  16        4.34      -22.65     21.19 o
   4   0  16      452.90      546.01     61.11 o
   5   0  16      676.08      581.68     63.98 o
   6   0  16     1692.41     1773.62     80.81 o
   7   0  16      847.39      799.26     78.51 o
   8   0  16       43.67        3.79     36.26 o
   9   0  16      375.50      388.24     98.13 o
 -20   1  16      261.64      290.55     53.93 o
 -19   1  16     1511.83     1606.95     89.17 o
 -18   1  16       15.51       25.25     27.61 o
 -17   1  16      134.14      206.94     28.89 o
 -16   1  16       52.85       71.80     20.26 o
 -15   1  16      572.80      557.76     38.71 o
 -14   1  16       62.39       49.93     16.13 o
 -13   1  16     2685.74     2736.13     79.61 o
 -12   1  16       21.47       36.65     14.55 o
 -11   1  16      367.93      414.31     25.28 o
 -10   1  16       78.51       65.72     13.94 o
  -9   1  16       77.45       79.34     13.28 o
  -8   1  16      167.02      143.55     14.60 o
  -7   1  16     2621.61     2686.42     47.96 o
  -6   1  16      887.53      813.04     28.48 o
  -5   1  16     1680.38     1643.87     44.14 o
  -4   1  16      649.62      666.33     27.22 o
  -3   1  16      292.14      304.69     20.07 o
  -2   1  16     1732.11     1709.29     41.52 o
  -1   1  16      111.55       94.01     13.95 o
   0   1  16      107.37      140.01     16.74 o
   1   1  16      170.05      178.14     22.50 o
   2   1  16      296.89      210.25     24.25 o
   3   1  16      138.02      148.99     26.11 o
   4   1  16     2028.15     2013.76     60.68 o
   5   1  16     2708.05     2753.76     74.61 o
   6   1  16       97.62       84.11     24.51 o
   7   1  16     1494.63     1558.06     76.37 o
   8   1  16       26.80       10.48     30.44 o
   9   1  16      235.21      193.28     57.03 o
 -20   2  16      157.16      152.63     48.50 o
 -19   2  16      328.87      346.69     45.23 o
 -18   2  16        8.69       55.92     23.64 o
 -17   2  16      225.60      281.09     37.29 o
 -16   2  16       47.60       66.13     24.08 o
 -15   2  16      252.12      230.68     33.29 o
 -14   2  16      873.18      907.01     47.59 o
 -13   2  16        3.38        2.32     14.29 o
 -12   2  16      434.60      468.73     27.73 o
 -11   2  16       60.13       50.94     13.89 o
 -10   2  16     1088.25     1054.22     52.61 o
  -9   2  16      319.12      286.00     20.67 o
  -8   2  16     2446.84     2409.69     50.71 o
  -7   2  16       68.15       47.72     12.23 o
  -6   2  16     1580.37     1588.84     41.20 o
  -5   2  16      528.91      536.93     22.25 o
  -4   2  16      448.98      445.65     21.18 o
  -3   2  16      748.97      807.68     29.06 o
  -2   2  16        0.82       19.28     10.18 o
  -1   2  16      497.69      429.23     26.54 o
   0   2  16      156.39      155.62     19.55 o
   1   2  16      182.50      163.16     22.12 o
   2   2  16        2.04        1.63     12.50 o
   3   2  16      738.73      796.34     57.13 o
   4   2  16     1536.10     1631.80     78.41 o
   5   2  16      264.29      237.31     38.98 o
   6   2  16       90.90       92.55     35.84 o
   7   2  16        1.13      -18.51     25.94 o
   8   2  16      300.24      299.19     46.99 o
   9   2  16       79.25       79.37     76.08 o
 -20   3  16      176.79      229.12     75.37 o
 -19   3  16      271.55      299.67     54.61 o
 -18   3  16      185.02      232.43     32.69 o
 -17   3  16       22.81       13.16     19.99 o
 -16   3  16      616.34      656.72     42.56 o
 -15   3  16       53.74       58.48     23.12 o
 -14   3  16       60.09       20.20     19.46 o
 -13   3  16      135.63      130.57     25.82 o
 -12   3  16       75.36       52.65     22.98 o
 -11   3  16      211.47      226.45     26.53 o
 -10   3  16       92.26      100.17     17.15 o
  -9   3  16        1.41      -12.63     10.73 o
  -8   3  16      106.98       95.64     15.85 o
  -7   3  16      705.33      628.03     26.07 o
  -6   3  16      296.41      254.63     22.72 o
  -5   3  16     1381.26     1226.80     49.88 o
  -4   3  16        8.41        2.57     10.26 o
  -3   3  16      232.37      217.22     25.13 o
  -2   3  16      766.36      763.33     36.43 o
  -1   3  16       91.56      113.45     14.17 o
   0   3  16      256.03      284.21     24.01 o
   1   3  16      206.78      196.99     21.59 o
   2   3  16     2055.44     1980.40     67.14 o
   3   3  16       25.10       18.36     17.78 o
   4   3  16      555.61      560.30     43.76 o
   5   3  16      140.82       89.88     29.70 o
   6   3  16       48.72       73.12     30.52 o
   7   3  16      305.98      475.01     64.71 o
   8   3  16      133.84      183.47     52.62 o
 -19   4  16      367.18      379.94     56.03 o
 -18   4  16       90.71       71.35     33.23 o
 -17   4  16        3.48       -5.02     23.16 o
 -16   4  16        0.61        5.79     23.64 o
 -15   4  16      393.66      403.48     44.39 o
 -14   4  16       52.37       94.55     25.08 o
 -13   4  16       52.64       36.50     20.38 o
 -12   4  16       78.41       86.58     23.20 o
 -11   4  16      345.38      359.55     36.05 o
 -10   4  16       40.61       51.90     19.15 o
  -9   4  16       10.88        3.42     17.94 o
  -8   4  16        2.46       13.66     14.38 o
  -7   4  16      128.20       76.85     18.31 o
  -6   4  16      626.68      570.14     39.81 o
  -5   4  16     1822.49     1777.25     55.34 o
  -4   4  16     1636.87     1653.90     40.82 o
  -3   4  16      818.29      806.92     40.37 o
  -2   4  16       10.59       14.47     11.99 o
  -1   4  16      375.82      441.50     32.84 o
   0   4  16        0.34       -1.27     13.27 o
   1   4  16      282.17      304.31     28.62 o
   2   4  16       14.89       12.19     17.44 o
   3   4  16      647.43      617.34     55.18 o
   4   4  16       93.26       69.38     26.54 o
   5   4  16       74.83       38.71     25.67 o
   6   4  16       98.50      161.97     43.32 o
   7   4  16      157.30      118.33     42.68 o
   8   4  16      377.50      388.08     62.79 o
 -18   5  16        0.99       -4.84     24.46 o
 -17   5  16       66.75      116.60     31.47 o
 -16   5  16        0.40      -45.64     22.82 o
 -15   5  16       47.93        7.07     22.45 o
 -14   5  16        6.62       23.71     23.14 o
 -13   5  16      197.22      202.88     33.99 o
 -12   5  16     1057.66     1050.33     57.65 o
 -11   5  16       41.69       41.71     19.74 o
 -10   5  16       59.48       35.73     19.13 o
  -9   5  16       27.77       -9.40     16.22 o
  -8   5  16      211.45      183.32     26.19 o
  -7   5  16     1533.22     1516.31     62.54 o
  -6   5  16      329.84      314.65     32.49 o
  -5   5  16      247.26      249.07     29.38 o
  -4   5  16     1047.37     1186.58     57.42 o
  -3   5  16      266.83      263.83     25.02 o
  -2   5  16     1457.69     1481.73     69.38 o
  -1   5  16      339.43      305.36     31.82 o
   0   5  16      209.24      234.26     28.77 o
   1   5  16       62.01       56.98     19.78 o
   2   5  16      401.61      362.91     40.45 o
   3   5  16        3.16      -17.64     19.08 o
   4   5  16        5.77      -14.27     19.00 o
   5   5  16       18.20       34.66     24.86 o
   6   5  16       70.77       43.87     33.68 o
   7   5  16      144.70      105.90     41.08 o
 -18   6  16       12.87       -9.63     27.06 o
 -17   6  16        7.13       -4.86     26.66 o
 -16   6  16       44.89       26.67     27.04 o
 -15   6  16      249.20      244.88     55.58 o
 -14   6  16     1383.85     1347.10     72.88 o
 -13   6  16        0.61      -17.59     26.27 o
 -12   6  16      477.04      451.11    100.96 o
 -11   6  16       38.60       54.13     21.52 o
 -10   6  16      105.98      125.77     28.09 o
  -9   6  16       18.93        9.94     18.09 o
  -8   6  16      171.79      157.47     25.78 o
  -7   6  16      181.58      160.39     25.67 o
  -6   6  16     1772.93     1817.49     63.47 o
  -5   6  16      136.08      155.08     23.97 o
  -4   6  16       28.48       39.29     14.11 o
  -3   6  16      238.96      220.15     24.29 o
  -2   6  16      101.03      158.32     28.12 o
  -1   6  16       32.12        9.77     16.29 o
   0   6  16        4.64       26.77     17.21 o
   1   6  16      258.33      298.53     32.40 o
   2   6  16        0.09        7.52     20.17 o
   3   6  16      355.87      365.24     41.82 o
   4   6  16      199.57      213.39     52.64 o
   5   6  16      409.86      371.06     63.71 o
   6   6  16        3.51        4.70     24.09 o
 -17   7  16      146.14      127.65     37.08 o
 -16   7  16       32.38       15.86     26.17 o
 -15   7  16       21.48       10.47     24.33 o
 -14   7  16        0.20        4.59     23.16 o
 -13   7  16       48.43       51.54     24.45 o
 -12   7  16       13.29       -2.18     25.97 o
 -11   7  16       47.44       68.87     25.48 o
 -10   7  16      130.32      112.20     26.85 o
  -9   7  16       84.70      112.61     26.35 o
  -8   7  16        6.21      -19.43     17.34 o
  -7   7  16        0.09        6.05     17.57 o
  -6   7  16      248.44      223.38     32.26 o
  -5   7  16        1.95       -5.73     15.59 o
  -4   7  16      243.64      304.59     33.16 o
  -3   7  16       36.16       15.72     17.22 o
  -2   7  16       14.10       37.32     18.76 o
  -1   7  16      134.77       98.07     23.07 o
   0   7  16       76.21       27.62     19.00 o
   1   7  16       41.84       52.33     23.42 o
   2   7  16      483.51      437.01     45.32 o
   3   7  16      120.37       88.62     28.05 o
   4   7  16       75.71       69.88     32.13 o
   5   7  16        2.31       -0.95     24.20 o
 -15   8  16       80.07       63.54     30.32 o
 -14   8  16       45.71       12.52     26.41 o
 -13   8  16      466.83      441.66     49.13 o
 -12   8  16        7.24       49.78     31.84 o
 -11   8  16       27.74       19.22     48.10 o
 -10   8  16      285.81      306.66     37.78 o
  -9   8  16        5.85       12.99     21.43 o
  -8   8  16       27.84       15.52     21.22 o
  -7   8  16      195.46      186.64     54.38 o
  -6   8  16       42.21       32.79     22.58 o
  -5   8  16       49.94       27.02     15.83 o
  -4   8  16        2.78       -4.95     14.03 o
  -3   8  16      501.10      519.69     55.83 o
  -2   8  16      256.87      315.50     46.39 o
  -1   8  16      299.69      307.89     32.14 o
   0   8  16      195.91      205.80     28.26 o
   1   8  16      111.12      138.62     32.34 o
   2   8  16       17.48       34.16     23.60 o
   3   8  16       55.75       37.87     25.61 o
   4   8  16        2.68        2.96     33.83 o
 -14   9  16       11.63      -18.54     21.66 o
 -13   9  16        6.93       -8.70     23.13 o
 -12   9  16      136.51      107.80     29.28 o
 -11   9  16        2.62       28.55     25.84 o
 -10   9  16       22.38       18.80     22.84 o
  -9   9  16       48.08       32.03     22.89 o
  -8   9  16      152.29      124.68     35.09 o
  -7   9  16      102.42      103.35     23.52 o
  -6   9  16      327.15      336.77     33.78 o
  -5   9  16        9.12       14.18     15.56 o
  -4   9  16      144.82      164.75     31.20 o
  -3   9  16       89.96      126.53     38.38 o
  -2   9  16        9.76       33.26     21.55 o
  -1   9  16        0.20       26.97     19.01 o
   0   9  16      378.22      393.50     37.95 o
   1   9  16      115.52      159.56     32.54 o
   2   9  16        4.71       18.67     24.85 o
 -11  10  16        2.12       -4.38     22.89 o
 -10  10  16       10.41       18.52     25.36 o
  -9  10  16      141.26      161.88     47.65 o
  -8  10  16      347.91      445.23     38.85 o
  -7  10  16       15.78       34.24     21.51 o
  -6  10  16       47.42       42.65     18.18 o
  -5  10  16      135.15      150.40     23.78 o
  -4  10  16       12.25       11.85     19.77 o
  -3  10  16      189.41      219.23     29.24 o
  -2  10  16       60.10       88.32     23.87 o
  -1  10  16       56.88       31.47     21.68 o
   0  10  16       91.74      104.17     30.05 o
 -20   1  17       82.81       66.84     75.37 o
 -19   1  17      161.34      138.93     39.34 o
 -18   1  17       39.89       43.61     26.79 o
 -17   1  17      120.54      105.68     32.82 o
 -16   1  17       27.49       13.43     21.46 o
 -15   1  17       21.69       24.44     16.18 o
 -14   1  17        3.83       13.16     19.34 o
 -13   1  17       63.30       50.99     16.37 o
 -12   1  17      151.18      145.20     20.81 o
 -11   1  17      366.04      386.87     28.46 o
 -10   1  17      234.42      230.20     20.36 o
  -9   1  17     1432.36     1391.44     40.50 o
  -8   1  17      310.07      299.77     21.24 o
  -7   1  17      264.47      241.38     19.38 o
  -6   1  17        5.64        9.13     10.03 o
  -5   1  17        7.12       17.72      9.03 o
  -4   1  17     1342.21     1314.37     35.25 o
  -3   1  17      143.41      177.11     21.71 o
  -2   1  17      334.22      295.62     20.88 o
  -1   1  17      381.70      391.48     26.48 o
   0   1  17       25.23       12.24     13.57 o
   1   1  17      419.38      391.50     38.78 o
   2   1  17      678.37      781.73     50.04 o
   3   1  17      264.21      290.19     33.43 o
   4   1  17       96.31      124.34     32.68 o
   5   1  17        0.98       24.49     25.19 o
   6   1  17        2.61      -28.96     28.37 o
   7   1  17        0.30      -10.96     28.86 o
   8   1  17        9.99        9.59     42.66 o
 -19   2  17        1.57        2.66     32.30 o
 -18   2  17        9.27       21.59     28.22 o
 -17   2  17       10.61       19.11     22.73 o
 -16   2  17       89.12       81.29     25.51 o
 -15   2  17      156.33      116.18     27.53 o
 -14   2  17       27.54        4.26     21.41 o
 -13   2  17      186.98      175.70     28.63 o
 -12   2  17        3.88       31.49     14.82 o
 -11   2  17      105.54       96.15     17.92 o
 -10   2  17      361.61      364.22     27.37 o
  -9   2  17       14.17       14.23     13.49 o
  -8   2  17       13.98        5.42     12.72 o
  -7   2  17     1362.29     1426.05     45.79 o
  -6   2  17      871.02      860.27     34.53 o
  -5   2  17       59.77       74.47     12.50 o
  -4   2  17      205.25      215.65     18.61 o
  -3   2  17      419.54      453.82     27.88 o
  -2   2  17      188.66      161.63     18.75 o
  -1   2  17      918.14      889.38     40.59 o
   0   2  17       92.15      110.79     18.33 o
   1   2  17      109.09       99.20     19.88 o
   2   2  17       27.30       -3.00     15.49 o
   3   2  17       19.93       29.56     32.59 o
   4   2  17        6.79        2.94     28.51 o
   5   2  17      725.98      793.55     80.11 o
   6   2  17       36.36       56.85     28.98 o
   7   2  17       22.37        1.61     49.65 o
   8   2  17       74.62       48.35     62.57 o
 -19   3  17      296.45      411.12     62.16 o
 -18   3  17       26.56       60.60     30.71 o
 -17   3  17      758.97      790.73    127.38 o
 -16   3  17      388.36      406.55     48.03 o
 -15   3  17      136.42      106.83     27.67 o
 -14   3  17      669.59      682.47     49.81 o
 -13   3  17      625.99      612.17     48.85 o
 -12   3  17      476.85      487.73     51.92 o
 -11   3  17       17.41       16.85     17.39 o
 -10   3  17      493.45      479.41     35.49 o
  -9   3  17       22.83       11.31     15.35 o
  -8   3  17      279.22      220.90     25.26 o
  -7   3  17       67.65       60.83     18.17 o
  -6   3  17       12.82       -2.90     14.29 o
  -5   3  17      200.18      191.35     24.54 o
  -4   3  17       78.21       74.19     15.74 o
  -3   3  17      761.20      789.11     35.77 o
  -2   3  17      425.62      462.47     30.46 o
  -1   3  17       37.77       39.44     14.55 o
   0   3  17       85.34       94.73     19.98 o
   1   3  17      229.08      220.21     29.52 o
   2   3  17       28.96       25.58     20.46 o
   3   3  17      271.07      250.91     32.78 o
   4   3  17        1.39       -1.70     24.74 o
   5   3  17       40.92       47.36     29.93 o
   6   3  17       11.84       -3.06     30.12 o
   7   3  17      139.75      150.04     47.38 o
 -19   4  17       23.69       26.80     30.57 o
 -18   4  17      283.56      413.86     83.79 o
 -17   4  17       65.66       72.00     29.24 o
 -16   4  17      432.99      518.97     73.72 o
 -15   4  17      166.37      140.44     32.09 o
 -14   4  17       83.89       63.47     33.05 o
 -13   4  17      122.58      150.90     33.71 o
 -12   4  17       33.21       42.93     21.46 o
 -11   4  17     1014.07      951.67     78.82 o
 -10   4  17      483.81      456.36     39.00 o
  -9   4  17     1482.80     1376.36     74.92 o
  -8   4  17       88.90       94.40     30.38 o
  -7   4  17      124.55      132.17     26.44 o
  -6   4  17      293.93      311.65     29.38 o
  -5   4  17       42.83       55.83     15.73 o
  -4   4  17       34.31       40.96     11.85 o
  -3   4  17       46.08       22.73     14.25 o
  -2   4  17     2032.19     2108.24     61.99 o
  -1   4  17        3.99       -8.67     14.62 o
   0   4  17      484.33      589.38     61.37 o
   1   4  17      441.64      446.01     38.89 o
   2   4  17      161.05      208.03     32.48 o
   3   4  17       94.72       75.62     31.11 o
   4   4  17      385.82      400.34    103.81 o
   5   4  17      480.65      460.93     63.33 o
   6   4  17      113.95       98.61     39.89 o
   7   4  17      494.47      563.11     74.91 o
 -18   5  17        0.62      -20.08     25.57 o
 -17   5  17       53.33       94.51     32.39 o
 -16   5  17       30.70      109.15     31.11 o
 -15   5  17      454.44      487.87     56.33 o
 -14   5  17      867.17      863.74     64.35 o
 -13   5  17      419.88      428.63     45.77 o
 -12   5  17       68.98       28.17     21.45 o
 -11   5  17      542.46      526.15     42.81 o
 -10   5  17      176.17      142.16     27.10 o
  -9   5  17        9.89       -2.32     17.39 o
  -8   5  17     1019.06     1014.56     64.42 o
  -7   5  17      361.11      305.38     45.57 o
  -6   5  17      384.83      367.01     34.95 o
  -5   5  17       16.86        5.13     13.19 o
  -4   5  17        2.51        3.44     13.21 o
  -3   5  17     1456.67     1531.30     59.75 o
  -2   5  17      400.61      406.11     45.95 o
  -1   5  17       72.64       83.40     21.81 o
   0   5  17        1.13       13.88     16.58 o
   1   5  17      695.79      622.59     51.05 o
   2   5  17      591.57      517.09     49.73 o
   3   5  17      361.87      368.27     44.29 o
   4   5  17      136.84      132.55     31.51 o
   5   5  17      204.11      256.89     53.62 o
   6   5  17        0.79      -15.51     45.51 o
 -17   6  17      753.26      780.19     81.99 o
 -16   6  17     1194.76     1441.37     85.09 o
 -15   6  17      144.64      102.92     32.43 o
 -14   6  17      497.86      610.30     55.15 o
 -13   6  17      355.84      375.85     44.26 o
 -12   6  17      690.48      720.26     56.60 o
 -11   6  17        9.72       -7.64     18.21 o
 -10   6  17       82.22      108.34     28.55 o
  -9   6  17       14.87        6.19     22.00 o
  -8   6  17       26.51       32.62     20.23 o
  -7   6  17      454.58      419.86     38.11 o
  -6   6  17       88.71       97.05     36.95 o
  -5   6  17      117.62      122.77     21.76 o
  -4   6  17       10.22       18.03     15.14 o
  -3   6  17     1035.59     1027.90     59.94 o
  -2   6  17      505.12      507.00     39.75 o
  -1   6  17        3.98      -25.89     16.02 o
   0   6  17      559.26      478.09     40.44 o
   1   6  17      570.89      500.24     48.40 o
   2   6  17      424.25      502.04     49.73 o
   3   6  17       97.35      123.32     31.42 o
   4   6  17     1029.90     1003.53     90.72 o
   5   6  17       90.71       69.22     38.63 o
 -16   7  17      205.92      165.42     60.78 o
 -15   7  17       86.79       98.07     33.20 o
 -14   7  17      235.96      232.46     39.40 o
 -13   7  17     1109.46     1146.25     72.81 o
 -12   7  17      614.17      576.50     51.93 o
 -11   7  17      157.43      157.98     31.81 o
 -10   7  17      156.57      207.91     34.73 o
  -9   7  17      266.59      298.39     38.59 o
  -8   7  17      204.64      218.21     33.25 o
  -7   7  17      186.19      161.83     30.22 o
  -6   7  17     1014.85     1013.26     54.84 o
  -5   7  17       98.45      114.30     21.18 o
  -4   7  17       16.32       26.94     15.65 o
  -3   7  17     2300.46     2225.26     71.76 o
  -2   7  17       11.71       23.17     19.01 o
  -1   7  17      170.37      238.68     30.99 o
   0   7  17      263.03      283.89     32.39 o
   1   7  17      636.42      632.07     54.21 o
   2   7  17        7.68       16.39     23.36 o
   3   7  17      912.05     1002.99     68.89 o
   4   7  17       25.27       23.12     26.77 o
 -15   8  17      858.93      849.32     67.22 o
 -14   8  17        9.56        2.38     26.01 o
 -13   8  17      288.30      291.35     41.15 o
 -12   8  17      198.73      197.57     35.36 o
 -11   8  17      212.02      184.95     33.54 o
 -10   8  17        0.34       -3.32     23.03 o
  -9   8  17       71.89       66.36     25.65 o
  -8   8  17      298.66      272.67     37.61 o
  -7   8  17       56.02       64.94     20.97 o
  -6   8  17        2.75       19.86     19.18 o
  -5   8  17       30.77       35.69     16.70 o
  -4   8  17       11.21       38.17     19.32 o
  -3   8  17      147.44      186.41     33.25 o
  -2   8  17      151.10      172.26     55.06 o
  -1   8  17      777.40      803.85     51.13 o
   0   8  17     1200.88     1398.07     68.08 o
   1   8  17       53.52       57.67     26.54 o
   2   8  17     1220.56     1356.91     79.78 o
   3   8  17        6.60       12.30     25.83 o
 -13   9  17      686.55      720.52     60.59 o
 -12   9  17      279.85      200.56     44.59 o
 -11   9  17       70.79       53.07     28.57 o
 -10   9  17      193.73      175.42     40.34 o
  -9   9  17       45.77       51.57     25.65 o
  -8   9  17      499.13      496.51     94.23 o
  -7   9  17      118.80       76.63     23.57 o
  -6   9  17      138.40      151.80     23.93 o
  -5   9  17      105.63      105.39     21.79 o
  -4   9  17      909.31      892.22     52.57 o
  -3   9  17      131.26       94.91     33.14 o
  -2   9  17      174.04      125.90     26.66 o
  -1   9  17      365.02      409.41     41.87 o
   0   9  17        3.88        8.79     19.71 o
   1   9  17      495.13      521.22    114.47 o
  -9  10  17      174.52      252.60     39.51 o
  -8  10  17        0.07       -3.60     21.23 o
  -7  10  17        2.27        6.36     16.92 o
  -6  10  17       57.64       72.67     21.40 o
  -5  10  17      692.30      804.44     69.65 o
  -4  10  17      275.99      316.15     39.82 o
  -3  10  17       82.50      121.72     27.26 o
  -2  10  17       27.20       28.44     41.24 o
 -19   0  18       79.24       31.29     71.11 o
 -18   0  18        1.24       24.18     65.42 o
 -17   0  18       23.02      -31.31     26.31 o
 -16   0  18       10.91       18.28     27.94 o
 -15   0  18      985.41     1048.17     69.14 o
 -14   0  18      243.36      302.65     39.54 o
 -13   0  18       19.18       38.90     46.38 o
 -12   0  18      555.14      541.17     63.53 o
 -11   0  18      491.09      502.95     46.24 o
 -10   0  18      327.13      425.76     43.02 o
  -9   0  18     1932.88     1754.31     74.91 o
  -8   0  18     2583.56     2530.41     70.04 o
  -7   0  18      970.14      983.63     48.79 o
  -6   0  18      484.42      476.39     30.28 o
  -5   0  18        7.33       -4.62     13.37 o
  -4   0  18     4465.79     4744.07    106.16 o
  -3   0  18     1287.76     1298.14     62.94 o
  -2   0  18      358.27      349.42     37.36 o
  -1   0  18       50.19       31.22     23.21 o
   0   0  18      968.99     1008.98    133.68 o
   1   0  18       95.50      126.98     36.45 o
   2   0  18      170.23      195.23     43.21 o
   3   0  18      123.65      203.71     56.17 o
   4   0  18      515.69      533.63    167.10 o
   5   0  18     1594.64     1803.24    177.76 o
   6   0  18       38.81       29.86     61.15 o
   7   0  18     1146.82      924.37    139.37 o
 -19   1  18        0.12       22.17     30.64 o
 -18   1  18      193.37      241.96     43.32 o
 -17   1  18      143.40      129.14     36.54 o
 -16   1  18      620.78      708.76     52.93 o
 -15   1  18      673.63      699.21     52.14 o
 -14   1  18       11.70        9.63     15.48 o
 -13   1  18      301.44      332.14     28.55 o
 -12   1  18       44.85       54.92     17.34 o
 -11   1  18      827.33      848.92     41.27 o
 -10   1  18      111.63      100.14     20.48 o
  -9   1  18      270.32      294.80     26.11 o
  -8   1  18      493.20      398.59     28.60 o
  -7   1  18      572.95      649.21     35.30 o
  -6   1  18       36.28       30.00     12.75 o
  -5   1  18      122.08      107.87     15.43 o
  -4   1  18        0.35        6.85     12.43 o
  -3   1  18      594.47      638.53     33.22 o
  -2   1  18        1.00        4.70     12.40 o
  -1   1  18     1822.92     1875.29     81.34 o
   0   1  18       19.40       32.22     20.62 o
   1   1  18      429.89      409.16     39.10 o
   2   1  18     1300.82     1251.88     65.09 o
   3   1  18      208.08      235.52     55.44 o
   4   1  18     2600.38     2617.67    102.51 o
   5   1  18      738.08      770.31     67.55 o
   6   1  18       40.54       24.12     37.86 o
   7   1  18        3.61       34.38     43.10 o
 -19   2  18      442.53      422.95     65.25 o
 -18   2  18      226.36      214.79     42.26 o
 -17   2  18      340.79      352.87     41.20 o
 -16   2  18       15.74       27.50     23.88 o
 -15   2  18      308.20      261.24     35.50 o
 -14   2  18      343.93      387.29     54.05 o
 -13   2  18       89.24       86.43     25.11 o
 -12   2  18      103.79      143.50     41.65 o
 -11   2  18       21.27       29.65     17.92 o
 -10   2  18      434.62      429.34     35.65 o
  -9   2  18       14.77       10.88     15.89 o
  -8   2  18     1910.68     1961.42     61.54 o
  -7   2  18       55.81       50.17     18.67 o
  -6   2  18        1.69      -14.53     14.82 o
  -5   2  18       79.15       50.09     15.26 o
  -4   2  18      832.10      822.92     34.45 o
  -3   2  18      859.91      861.20     48.31 o
  -2   2  18      124.70       94.78     17.33 o
  -1   2  18      136.99      111.06     19.43 o
   0   2  18     1849.60     1775.88     55.57 o
   1   2  18      305.50      320.01     42.42 o
   2   2  18      416.46      379.89     46.03 o
   3   2  18      434.88      379.54     46.81 o
   4   2  18       65.79       68.97     30.83 o
   5   2  18      276.93      256.92     45.47 o
   6   2  18      238.16      357.70     64.85 o
 -19   3  18        1.68        8.31     36.80 o
 -18   3  18      271.89      276.92     44.03 o
 -17   3  18      344.24      332.88     51.93 o
 -16   3  18      617.42      661.72     52.46 o
 -15   3  18     1647.53     1630.50    106.31 o
 -14   3  18        8.17        4.23     21.33 o
 -13   3  18      235.89      301.59     35.71 o
 -12   3  18       18.80        1.26     26.32 o
 -11   3  18       93.82      101.75     25.45 o
 -10   3  18       55.71       68.51     27.51 o
  -9   3  18       62.77       45.88     17.69 o
  -8   3  18       48.85       53.56     19.39 o
  -7   3  18     1261.94     1329.80     55.82 o
  -6   3  18       65.74       43.24     18.39 o
  -5   3  18      100.92       95.07     16.65 o
  -4   3  18      703.07      657.99     31.03 o
  -3   3  18      694.26      753.13     36.43 o
  -2   3  18      787.39      722.44     39.64 o
  -1   3  18     1171.87     1205.95     54.47 o
   0   3  18      129.55      142.60     23.66 o
   1   3  18      663.95      780.33     50.98 o
   2   3  18     2061.61     2097.35     89.20 o
   3   3  18      275.97      214.06     40.23 o
   4   3  18      308.05      345.69     56.49 o
   5   3  18        3.29       -4.02     32.13 o
   6   3  18      129.84       82.01     40.64 o
 -18   4  18       46.92       39.78     32.26 o
 -17   4  18      184.58      179.49     38.69 o
 -16   4  18      118.10       77.30     47.38 o
 -15   4  18       13.92       49.62     32.21 o
 -14   4  18        0.80       -2.51     21.07 o
 -13   4  18      723.46      648.55     48.77 o
 -12   4  18      182.91      221.94     38.18 o
 -11   4  18       37.41       23.08     21.22 o
 -10   4  18      185.39      177.35     28.05 o
  -9   4  18       16.36       -7.40     26.19 o
  -8   4  18       76.48      117.54     24.92 o
  -7   4  18      115.46      106.17     23.99 o
  -6   4  18      150.60      107.84     24.25 o
  -5   4  18        9.68       14.11     13.77 o
  -4   4  18     1425.20     1447.19     47.18 o
  -3   4  18        0.54       17.57     17.45 o
  -2   4  18       88.22       63.32     22.02 o
  -1   4  18      142.46       96.42     23.50 o
   0   4  18       51.20       20.95     18.84 o
   1   4  18      642.78      598.45     52.49 o
   2   4  18      300.16      290.19     40.23 o
   3   4  18      542.04      519.37     86.04 o
   4   4  18      218.57      199.89     47.99 o
   5   4  18      144.61      185.23     49.24 o
   6   4  18      254.10      308.09     71.11 o
 -17   5  18        2.30       -6.80     26.92 o
 -16   5  18      362.45      452.44     53.17 o
 -15   5  18       27.85       25.07     27.42 o
 -14   5  18        2.97        0.97     24.06 o
 -13   5  18       22.87       12.82     23.37 o
 -12   5  18       18.93       39.70     24.84 o
 -11   5  18      365.62      347.01     37.67 o
 -10   5  18      257.27      188.50     41.26 o
  -9   5  18       23.21       -7.10     17.69 o
  -8   5  18       16.55       11.89     19.62 o
  -7   5  18     1385.62     1490.62     65.89 o
  -6   5  18        0.35       12.11     18.67 o
  -5   5  18       14.13        2.08     15.92 o
  -4   5  18       22.73       34.75     15.76 o
  -3   5  18       49.78       28.79     19.59 o
  -2   5  18      150.69      135.03     25.25 o
  -1   5  18       63.30       25.99     19.12 o
   0   5  18      206.65      212.38     30.45 o
   1   5  18       14.12       29.92     22.64 o
   2   5  18      251.34      234.97     64.77 o
   3   5  18       44.03       27.84     27.17 o
   4   5  18      369.74      423.86     62.55 o
   5   5  18        6.71      -19.36     32.35 o
 -16   6  18      332.22      289.40     46.43 o
 -15   6  18      590.36      695.60     60.76 o
 -14   6  18       40.10       32.00     26.04 o
 -13   6  18      194.24      167.60     35.24 o
 -12   6  18       25.54       46.61     25.10 o
 -11   6  18      165.92      117.52     29.75 o
 -10   6  18      323.10      284.70     46.32 o
  -9   6  18        4.90       11.55     22.38 o
  -8   6  18        3.48       -7.59     19.28 o
  -7   6  18       42.53       18.14     19.29 o
  -6   6  18      276.05      248.95     28.05 o
  -5   6  18      160.01      184.49     26.48 o
  -4   6  18      145.58      152.30     22.57 o
  -3   6  18        2.83       20.78     18.75 o
  -2   6  18       23.60       33.50     24.22 o
  -1   6  18      100.20      104.57     24.87 o
   0   6  18      156.66      168.15     28.24 o
   1   6  18      303.19      360.88     42.83 o
   2   6  18       73.56       60.50     26.76 o
   3   6  18      388.21      358.21     61.30 o
   4   6  18        2.68        7.74     35.54 o
 -15   7  18      101.12       58.80     46.71 o
 -14   7  18       71.30      115.92     35.02 o
 -13   7  18       34.64       -0.74     29.67 o
 -12   7  18        0.33       19.25     24.21 o
 -11   7  18        0.26       11.46     22.92 o
 -10   7  18       44.43       72.35     26.03 o
  -9   7  18       31.45       13.51     22.96 o
  -8   7  18       58.16       69.98     26.21 o
  -7   7  18       21.29        5.68     20.11 o
  -6   7  18      128.49      160.67     23.59 o
  -5   7  18      143.10      130.86     22.18 o
  -4   7  18      142.20      166.73     27.85 o
  -3   7  18      404.33      380.99     39.21 o
  -2   7  18      285.00      156.54     28.37 o
  -1   7  18       55.45       42.99     21.17 o
   0   7  18       41.38       31.88     21.75 o
   1   7  18      297.36      333.14     42.93 o
   2   7  18      308.45      335.44     47.64 o
   3   7  18       96.01       79.51     30.34 o
 -14   8  18        1.90        8.04     27.64 o
 -13   8  18        1.97       -8.87     25.14 o
 -12   8  18        1.14        3.22     24.68 o
 -11   8  18        3.66       -1.35     22.94 o
 -10   8  18       44.44       58.78     45.70 o
  -9   8  18        3.28        0.62     20.36 o
  -8   8  18      400.15      359.68     42.43 o
  -7   8  18      284.56      213.87     30.01 o
  -6   8  18      176.65      208.56     26.74 o
  -5   8  18       51.29       53.63     18.46 o
  -4   8  18       95.07       74.55     23.25 o
  -3   8  18       13.40       27.20     21.96 o
  -2   8  18        0.13       12.87     20.16 o
  -1   8  18      117.74      113.52     52.34 o
   0   8  18        5.37       -1.27     21.27 o
   1   8  18      199.12      229.90     40.78 o
 -11   9  18      277.16      317.49     59.92 o
 -10   9  18        0.62       -6.64     23.90 o
  -9   9  18      351.56      416.37     61.41 o
  -8   9  18       98.83       80.91     24.60 o
  -7   9  18       99.20      118.29     22.82 o
  -6   9  18       36.78       29.64     18.20 o
  -5   9  18       72.57      110.44     27.92 o
  -4   9  18        1.28        6.36     23.81 o
  -3   9  18      191.23      252.08     32.79 o
  -2   9  18       43.70       65.72     24.96 o
  -1   9  18       26.43        7.76     26.35 o
 -19   1  19      323.47      236.40     64.81 o
 -18   1  19       83.62       83.32     50.81 o
 -17   1  19        2.33       18.72     42.29 o
 -16   1  19      272.90      233.39     40.63 o
 -15   1  19      609.40      496.55     45.99 o
 -14   1  19       32.35       43.17     22.84 o
 -13   1  19       56.42       66.41     22.21 o
 -12   1  19       20.17       17.07     18.61 o
 -11   1  19        1.02       13.08     17.66 o
 -10   1  19     1006.26      951.36     51.04 o
  -9   1  19      522.16      471.39     37.38 o
  -8   1  19       82.74      100.48     24.70 o
  -7   1  19        3.35       -1.61     15.34 o
  -6   1  19        9.00       10.98     14.47 o
  -5   1  19       59.21       44.94     13.21 o
  -4   1  19       48.70       42.52     14.24 o
  -3   1  19       19.09        1.85     13.80 o
  -2   1  19      672.82      658.18     40.21 o
  -1   1  19      142.92      108.89     22.56 o
   0   1  19       19.81       22.34     19.97 o
   1   1  19        4.02        4.80     19.37 o
   2   1  19      278.59      281.89     54.04 o
   3   1  19      221.26      162.79     37.25 o
   4   1  19       50.35       82.29     33.65 o
   5   1  19        3.96       19.54     39.18 o
 -18   2  19      316.96      348.83     83.19 o
 -17   2  19      389.02      473.94     48.38 o
 -16   2  19        6.61       16.75     23.39 o
 -15   2  19       19.75       64.13     25.29 o
 -14   2  19        4.30       37.76     21.90 o
 -13   2  19      275.51      224.98     32.30 o
 -12   2  19      126.34      115.45     26.50 o
 -11   2  19      147.86      108.57     23.91 o
 -10   2  19       14.60       59.38     18.58 o
  -9   2  19      207.15      185.05     28.14 o
  -8   2  19        5.20       10.47     18.54 o
  -7   2  19       59.67       33.87     18.80 o
  -6   2  19        5.73       -7.46     12.82 o
  -5   2  19     1523.05     1550.43     44.01 o
  -4   2  19      254.32      245.39     23.32 o
  -3   2  19     1102.59     1151.88     46.38 o
  -2   2  19        0.07       10.00     15.28 o
  -1   2  19        5.03        8.18     19.75 o
   0   2  19       89.61      109.18     41.64 o
   1   2  19       34.56       40.39     27.83 o
   2   2  19      289.35      270.97     43.29 o
   3   2  19       12.23       21.87     28.45 o
   4   2  19      111.79      124.83     39.48 o
   5   2  19       21.22       22.81     31.42 o
 -18   3  19      254.87      260.15     74.66 o
 -17   3  19      251.80      177.99     37.02 o
 -16   3  19        0.05       38.14     23.23 o
 -15   3  19        5.43       23.00     24.25 o
 -14   3  19       94.93       74.79     25.45 o
 -13   3  19        2.91       18.87     26.78 o
 -12   3  19      113.20      104.88     26.17 o
 -11   3  19      447.12      404.17     39.81 o
 -10   3  19       61.39       35.72     20.07 o
  -9   3  19       16.71        2.88     17.50 o
  -8   3  19      152.41      147.43     24.91 o
  -7   3  19      214.94      174.43     26.07 o
  -6   3  19      287.47      321.55     32.44 o
  -5   3  19      628.25      618.49     31.27 o
  -4   3  19      791.63      840.06     39.55 o
  -3   3  19      163.85      155.79     25.65 o
  -2   3  19      490.75      505.60     38.36 o
  -1   3  19      329.95      258.64     29.40 o
   0   3  19        0.36      -15.49     16.08 o
   1   3  19       26.23       35.78     25.95 o
   2   3  19      328.78      356.30     57.66 o
   3   3  19       36.00       52.56     36.16 o
   4   3  19        0.07        9.24     34.15 o
   5   3  19      131.22      102.45     86.04 o
 -17   4  19      102.61       92.09     36.91 o
 -16   4  19      363.90      455.73     99.71 o
 -15   4  19       14.13       21.91     26.99 o
 -14   4  19       69.11       74.61     31.33 o
 -13   4  19       23.61       12.20     25.66 o
 -12   4  19     1092.80     1156.72     66.10 o
 -11   4  19        0.37      -10.18     19.38 o
 -10   4  19      188.85      119.65     42.08 o
  -9   4  19     1259.59     1371.97     65.71 o
  -8   4  19       83.82      125.18     44.53 o
  -7   4  19      217.80      258.78     33.12 o
  -6   4  19      852.59      961.30     49.93 o
  -5   4  19      458.83      436.61     31.63 o
  -4   4  19       77.49       37.31     18.72 o
  -3   4  19      196.85      240.31     35.72 o
  -2   4  19       16.23       47.27     21.71 o
  -1   4  19      489.66      409.38     39.26 o
   0   4  19      128.48      174.30     29.53 o
   1   4  19       97.28       91.73     32.68 o
   2   4  19      289.39      248.86     50.77 o
   3   4  19       67.87       38.80     35.18 o
   4   4  19        0.81       30.63     49.77 o
 -17   5  19       31.96       64.87     30.84 o
 -16   5  19       72.83      115.52     33.66 o
 -15   5  19      335.22      376.87     48.25 o
 -14   5  19        6.13       15.21     26.25 o
 -13   5  19      707.66      759.07     60.89 o
 -12   5  19       18.06       18.82     26.40 o
 -11   5  19      780.22      797.03     61.60 o
 -10   5  19      513.41      509.87     51.52 o
  -9   5  19      311.42      301.79     35.57 o
  -8   5  19      982.51      968.90     58.03 o
  -7   5  19      149.00      119.84     30.38 o
  -6   5  19      102.04       98.74     19.98 o
  -5   5  19       56.78       45.60     17.26 o
  -4   5  19      551.44      560.40     43.90 o
  -3   5  19      526.52      400.80     38.51 o
  -2   5  19      626.07      508.04     42.76 o
  -1   5  19       17.54       33.32     21.14 o
   0   5  19       43.28        9.60     26.48 o
   1   5  19      378.08      440.59     48.55 o
   2   5  19        1.35        6.71     30.07 o
   3   5  19        3.61        4.27     33.18 o
 -16   6  19      179.18      140.37     57.56 o
 -15   6  19       44.47       60.08     30.63 o
 -14   6  19       66.24       72.53     31.67 o
 -13   6  19        0.19        9.16     25.28 o
 -12   6  19      660.23      734.30     59.87 o
 -11   6  19      187.78      166.83     60.77 o
 -10   6  19      275.08      320.54     42.95 o
  -9   6  19      603.53      654.04     55.75 o
  -8   6  19     1005.53      848.03     61.68 o
  -7   6  19      236.07      296.19     39.89 o
  -6   6  19      174.94      155.97     23.56 o
  -5   6  19       13.09       29.87     17.32 o
  -4   6  19       75.68       64.55     22.37 o
  -3   6  19      307.92      258.29     37.77 o
  -2   6  19      253.45      341.78     37.42 o
  -1   6  19       59.45       43.72     24.84 o
   0   6  19      351.74      376.27     39.87 o
   1   6  19      107.82      141.96     34.47 o
   2   6  19      272.61      286.42     43.85 o
 -14   7  19        6.41       28.92     29.57 o
 -13   7  19      621.48      731.81     99.02 o
 -12   7  19       46.84       44.53     30.10 o
 -11   7  19      692.98      715.93     82.60 o
 -10   7  19      142.42      201.75     39.51 o
  -9   7  19      993.10     1064.33     70.41 o
  -8   7  19     1124.40     1053.43     69.84 o
  -7   7  19      185.35      202.82     30.33 o
  -6   7  19      126.87      105.01     21.76 o
  -5   7  19        0.53       10.70     17.99 o
  -4   7  19     1857.59     1971.71     73.65 o
  -3   7  19       83.56       51.61     22.20 o
  -2   7  19      181.57      208.54     30.83 o
  -1   7  19      221.94      212.72     32.81 o
   0   7  19       47.45       37.54     25.85 o
   1   7  19      557.16      618.56     57.61 o
 -12   8  19      911.61      953.91     69.59 o
 -11   8  19       91.98      122.74     37.65 o
 -10   8  19        3.00      -10.57     24.22 o
  -9   8  19       58.66       58.05     30.78 o
  -8   8  19       49.76       59.71     23.75 o
  -7   8  19      499.63      557.59     39.55 o
  -6   8  19        8.30        6.76     16.30 o
  -5   8  19      142.22      216.21     31.14 o
  -4   8  19      155.07      223.24     32.65 o
  -3   8  19      201.87      253.57     34.62 o
  -2   8  19       83.61       62.25     25.34 o
  -1   8  19      225.57      252.92     40.64 o
  -8   9  19      289.57      281.32     35.41 o
  -7   9  19        0.18       27.18     23.02 o
  -6   9  19      598.10      680.13     43.83 o
  -5   9  19      128.83      144.08     28.78 o
 -18   0  20      106.86      105.24     78.22 o
 -17   0  20       63.09        2.84     59.73 o
 -16   0  20        0.22       72.53     65.42 o
 -15   0  20      165.65      337.04     93.86 o
 -14   0  20       10.75       17.10     37.04 o
 -13   0  20      681.07      730.31     81.94 o
 -12   0  20      995.71      675.62     75.80 o
 -11   0  20      907.15     1041.19     91.97 o
 -10   0  20      384.03      316.06     40.57 o
  -9   0  20     2823.60     2814.05    243.89 o
  -8   0  20      425.72      398.37     61.54 o
  -7   0  20       10.87      -15.45     29.11 o
  -6   0  20       13.22       23.46     34.19 o
  -5   0  20        4.14        7.55     22.49 o
  -4   0  20     1018.91     1025.35     70.82 o
  -3   0  20       62.59       62.74     28.31 o
  -2   0  20      490.13      603.00     55.84 o
  -1   0  20        4.27        4.78     27.53 o
   0   0  20      114.34      125.42     40.32 o
   1   0  20     1834.67     1832.81    108.30 o
   2   0  20      102.07      219.01     78.22 o
   3   0  20        4.47       46.93     59.73 o
   4   0  20       91.33      143.63     72.53 o
 -18   1  20      322.21      398.88     93.15 o
 -17   1  20      299.39      280.78     65.81 o
 -16   1  20      537.10      522.61     83.90 o
 -15   1  20      194.36      175.35     49.18 o
 -14   1  20      127.63      149.90     31.35 o
 -13   1  20       44.84       22.53     22.72 o
 -12   1  20      158.16      171.38     27.31 o
 -11   1  20      254.75      173.67     27.63 o
 -10   1  20      380.22      468.01     38.49 o
  -9   1  20       74.76       40.96     18.43 o
  -8   1  20       52.54       56.77     20.28 o
  -7   1  20        4.39       12.89     15.75 o
  -6   1  20      245.02      199.39     24.37 o
  -5   1  20      357.29      388.57     32.20 o
  -4   1  20       56.32       61.61     21.13 o
  -3   1  20      498.59      526.08     57.87 o
  -2   1  20        9.15       26.33     16.69 o
  -1   1  20      708.88      798.94     59.33 o
   0   1  20        8.32       36.85     26.86 o
   1   1  20      469.78      476.17     54.04 o
   2   1  20       47.43       57.89     32.19 o
   3   1  20      118.56       97.67     35.11 o
   4   1  20     1453.58     1321.67    122.30 o
 -18   2  20      832.69      743.60     81.52 o
 -17   2  20      313.84      396.66     52.21 o
 -16   2  20       86.31       89.42     28.80 o
 -15   2  20      647.02      737.05     56.63 o
 -14   2  20        0.77       18.82     21.94 o
 -13   2  20      291.36      346.52     39.80 o
 -12   2  20      145.29      172.37     31.61 o
 -11   2  20        2.08       54.32     29.15 o
 -10   2  20      129.82      158.18     26.28 o
  -9   2  20      391.44      362.03     34.70 o
  -8   2  20      708.50      787.31     47.87 o
  -7   2  20      110.69       97.15     23.29 o
  -6   2  20      875.84      943.89     49.33 o
  -5   2  20      172.16      156.85     21.16 o
  -4   2  20      292.38      298.99     26.56 o
  -3   2  20       86.71       71.85     19.94 o
  -2   2  20       19.57      -11.52     19.57 o
  -1   2  20       99.44       60.16     26.46 o
   0   2  20     1163.25     1242.58    113.38 o
   1   2  20      304.09      311.87     46.47 o
   2   2  20       51.49       91.00     34.52 o
   3   2  20      529.51      715.26     72.72 o
   4   2  20      143.06      109.54     42.59 o
 -17   3  20        9.14       33.27     32.05 o
 -16   3  20      481.93      511.22     55.03 o
 -15   3  20       17.20       53.21     26.93 o
 -14   3  20       24.90       31.42     42.08 o
 -13   3  20        8.15       -2.23     20.13 o
 -12   3  20      169.97      125.81     30.08 o
 -11   3  20       20.22       56.77     22.67 o
 -10   3  20      488.93      514.18     44.02 o
  -9   3  20       15.51       26.47     20.47 o
  -8   3  20      195.67      216.95     31.74 o
  -7   3  20      236.88      235.12     33.09 o
  -6   3  20       57.25       75.49     18.81 o
  -5   3  20       83.25       57.27     17.66 o
  -4   3  20      468.50      485.56     40.04 o
  -3   3  20       77.17       72.90     23.87 o
  -2   3  20      381.09      260.59     33.25 o
  -1   3  20      334.13      350.04     46.37 o
   0   3  20      191.74      257.82     51.43 o
   1   3  20       96.93       99.53     41.51 o
   2   3  20       63.37      -11.69     83.90 o
   3   3  20      145.63       67.99     41.66 o
 -17   4  20      141.66      235.17     44.84 o
 -16   4  20       38.62       59.19     31.71 o
 -15   4  20      272.15      262.75     42.58 o
 -14   4  20       17.09       41.66     27.95 o
 -13   4  20      251.37      205.08     33.94 o
 -12   4  20       13.73        3.48     22.41 o
 -11   4  20       38.05       27.63     22.19 o
 -10   4  20       19.18        4.29     20.62 o
  -9   4  20      246.26      246.76     49.27 o
  -8   4  20        0.36        3.26     19.96 o
  -7   4  20      311.10      268.15     35.00 o
  -6   4  20      421.60      384.81     31.13 o
  -5   4  20       23.07       15.93     15.07 o
  -4   4  20      206.17      178.16     29.02 o
  -3   4  20       36.10       52.01     23.03 o
  -2   4  20        8.36       11.55     20.00 o
  -1   4  20       64.63       19.49     21.59 o
   0   4  20      133.70      104.47     41.19 o
   1   4  20       20.95       81.72     38.60 o
   2   4  20      462.90      431.39    106.66 o
   3   4  20       27.00        6.37     34.59 o
 -16   5  20       20.49       20.61     30.85 o
 -15   5  20       30.15       61.95     29.60 o
 -14   5  20      123.58      111.81     47.14 o
 -13   5  20        1.39        3.50     25.30 o
 -12   5  20       21.56       56.69     27.38 o
 -11   5  20      216.68      181.58     34.00 o
 -10   5  20      374.05      435.35     43.64 o
  -9   5  20     1045.77     1050.35     63.14 o
  -8   5  20      178.76      172.92     30.59 o
  -7   5  20       94.80       95.26     27.16 o
  -6   5  20      103.76       71.18     19.03 o
  -5   5  20       21.28      -10.26     16.65 o
  -4   5  20        2.61       -0.29     20.73 o
  -3   5  20       76.10       33.38     23.00 o
  -2   5  20       97.49       72.12     24.02 o
  -1   5  20      380.22      454.14     51.32 o
   0   5  20      156.39      134.57     34.35 o
   1   5  20      101.16      136.46     43.53 o
   2   5  20      210.96      299.18     58.67 o
 -15   6  20      287.16      283.26     45.76 o
 -14   6  20      319.61      314.83     44.46 o
 -13   6  20        1.07        4.28     32.52 o
 -12   6  20       21.98       97.97     31.88 o
 -11   6  20        7.36       58.93     28.01 o
 -10   6  20       66.21       36.75     26.63 o
  -9   6  20      249.68      344.67     47.38 o
  -8   6  20      288.40      288.50     44.54 o
  -7   6  20      396.41      350.21     32.85 o
  -6   6  20      208.13      163.05     29.39 o
  -5   6  20      363.13      335.14     40.51 o
  -4   6  20       87.01       27.95     21.95 o
  -3   6  20       13.67       19.64     22.74 o
  -2   6  20       83.08       96.99     26.40 o
  -1   6  20       20.55       14.48     22.56 o
   0   6  20       85.40      120.92     34.00 o
   1   6  20       77.83       91.70     42.30 o
 -13   7  20        4.18       -1.76     28.25 o
 -12   7  20       24.26      -15.47     23.82 o
 -11   7  20        4.18        5.07     29.98 o
 -10   7  20        0.61        7.27     24.46 o
  -9   7  20       42.15       36.83     27.52 o
  -8   7  20       24.22       25.49     22.46 o
  -7   7  20       43.65       34.24     22.65 o
  -6   7  20       19.85       10.46     21.28 o
  -5   7  20       32.97       65.76     24.83 o
  -4   7  20        0.01       -0.38     20.16 o
  -3   7  20      112.88       85.79     26.77 o
  -2   7  20      180.74      145.89     30.37 o
  -1   7  20        5.61       15.43     22.77 o
 -10   8  20       23.56       44.78     29.81 o
  -9   8  20       60.48       56.88     30.44 o
  -8   8  20       15.42       26.02     21.59 o
  -7   8  20      159.54      131.01     24.87 o
  -6   8  20        9.33       31.69     20.70 o
  -5   8  20       43.52       16.66     22.23 o
  -4   8  20      465.37      490.07     44.39 o
 -17   1  21      307.50      299.89     68.61 o
 -16   1  21        0.36       27.44     60.44 o
 -15   1  21        8.85       62.33     48.78 o
 -14   1  21        1.31       19.02     38.67 o
 -13   1  21      264.80      306.23     67.26 o
 -12   1  21      270.86      312.28     90.30 o
 -11   1  21       96.21       98.41     29.80 o
 -10   1  21        4.78       26.33     25.82 o
  -9   1  21      907.44      891.78     62.58 o
  -8   1  21       59.95       19.01     24.32 o
  -7   1  21        1.83       29.07     24.39 o
  -6   1  21       59.35       66.98     20.51 o
  -5   1  21       72.65       62.39     20.61 o
  -4   1  21      862.98      965.23     49.98 o
  -3   1  21       18.72        8.03     17.66 o
  -2   1  21      162.78      148.71     32.24 o
  -1   1  21       10.10       30.65     31.66 o
   0   1  21        3.48       -8.94     29.59 o
   1   1  21        2.56        8.76     29.88 o
   2   1  21      100.50       44.25     42.20 o
 -17   2  21       67.66       67.58     50.81 o
 -16   2  21       74.55       95.77     30.26 o
 -15   2  21       21.15        0.52     24.97 o
 -14   2  21       10.16       40.35     44.75 o
 -13   2  21       28.42       56.77     26.08 o
 -12   2  21        2.54       -9.69     22.04 o
 -11   2  21      324.27      322.67     38.17 o
 -10   2  21      173.51      192.85     31.22 o
  -9   2  21       62.05       26.28     29.15 o
  -8   2  21        8.89       24.07     19.87 o
  -7   2  21      640.04      681.69     40.58 o
  -6   2  21       28.59       41.52     15.65 o
  -5   2  21      514.18      555.16     43.74 o
  -4   2  21        9.15       19.60     21.59 o
  -3   2  21      708.60      735.06     50.88 o
  -2   2  21      136.20       92.95     28.77 o
  -1   2  21        4.66       14.00     29.22 o
   0   2  21       30.23       32.44     29.25 o
   1   2  21      893.36      744.53     81.43 o
   2   2  21        1.81       44.38     35.87 o
 -16   3  21       67.45      118.35     36.33 o
 -15   3  21        1.94       28.31     26.58 o
 -14   3  21        0.32       -4.52     23.06 o
 -13   3  21       18.48       29.71     24.78 o
 -12   3  21       56.91       67.98     39.54 o
 -11   3  21       73.73       64.42     26.62 o
 -10   3  21      774.68      761.09     55.11 o
  -9   3  21      118.69       85.26     26.33 o
  -8   3  21        3.10       13.63     20.10 o
  -7   3  21       63.86       43.12     23.61 o
  -6   3  21      280.51      289.40     28.80 o
  -5   3  21        0.48       23.19     19.07 o
  -4   3  21      346.75      414.67     37.68 o
  -3   3  21      383.15      348.61     47.52 o
  -2   3  21      129.72      140.00     35.20 o
  -1   3  21      121.98       95.63     34.26 o
   0   3  21      551.51      694.96    103.10 o
   1   3  21      231.70      225.36     51.25 o
   2   3  21      167.38      190.26     50.56 o
 -16   4  21        3.51        7.17     28.18 o
 -15   4  21      159.02      182.38     39.65 o
 -14   4  21      511.94      523.51     55.07 o
 -13   4  21      297.59      324.25     68.72 o
 -12   4  21       38.17       44.00     26.29 o
 -11   4  21       85.23       87.06     27.92 o
 -10   4  21      272.64      240.56     35.72 o
  -9   4  21       35.01       11.01     22.53 o
  -8   4  21      433.18      456.54     55.02 o
  -7   4  21       25.92       49.92     19.69 o
  -6   4  21       14.06       10.40     17.27 o
  -5   4  21      812.90      800.82     49.97 o
  -4   4  21      448.05      488.13     56.34 o
  -3   4  21       13.43       24.81     22.25 o
  -2   4  21        8.16      -11.23     38.92 o
  -1   4  21       13.77       38.93     29.71 o
   0   4  21       96.18      148.61     48.14 o
   1   4  21      610.31      734.41     82.44 o
 -15   5  21      279.76      322.79     58.32 o
 -14   5  21       92.71       73.80     33.26 o
 -13   5  21       91.80      139.51     36.13 o
 -12   5  21       42.28       80.79     30.67 o
 -11   5  21      505.83      570.96     56.71 o
 -10   5  21      132.65      110.72     73.12 o
  -9   5  21      196.37      178.28     38.94 o
  -8   5  21        5.17       19.59     23.29 o
  -7   5  21      721.31      742.37     46.85 o
  -6   5  21        0.97        4.98     16.75 o
  -5   5  21       91.01       54.58     24.82 o
  -4   5  21      799.37      804.60     56.20 o
  -3   5  21        6.74      -10.32     21.23 o
  -2   5  21      550.35      626.91     50.60 o
  -1   5  21        0.08        7.48     26.31 o
   0   5  21      510.10      643.72     77.12 o
 -13   6  21        5.26       51.73     30.57 o
 -12   6  21      684.51      698.12     62.14 o
 -11   6  21        1.84      -15.21     24.57 o
 -10   6  21      255.87      333.63     59.13 o
  -9   6  21        3.41        5.12     24.46 o
  -8   6  21      439.45      567.10     81.19 o
  -7   6  21      165.05      168.60     27.79 o
  -6   6  21        9.92        3.60     17.99 o
  -5   6  21      631.29      714.29     85.30 o
  -4   6  21      631.72      615.22     56.45 o
  -3   6  21      550.19      650.52     52.50 o
  -2   6  21        5.76      -20.82     21.48 o
  -1   6  21      731.74     1026.77    119.46 o
 -11   7  21      189.69      218.05     42.17 o
 -10   7  21        2.32       13.25     28.75 o
  -9   7  21     1054.48     1036.65     81.77 o
  -8   7  21        1.72       24.89     20.64 o
  -7   7  21      752.10      818.61     49.93 o
  -6   7  21      397.52      453.09     44.21 o
  -5   7  21      254.90      233.95     40.85 o
  -4   7  21      350.41      463.92     45.20 o
 -16   0  22      398.61      462.19    115.19 o
 -15   0  22      141.16      147.90     79.64 o
 -14   0  22      290.91      438.01    103.81 o
 -13   0  22        4.11       25.60     56.88 o
 -12   0  22      108.21      184.06     54.27 o
 -11   0  22     4186.92     4199.93    192.70 o
 -10   0  22        8.05       40.00     40.19 o
  -9   0  22      188.49      275.73     56.49 o
  -8   0  22       38.48        5.82     53.33 o
  -7   0  22       87.51       40.19     41.65 o
  -6   0  22      172.19      194.55     50.88 o
  -5   0  22       25.82       62.15     31.13 o
  -4   0  22      955.03      906.26     88.24 o
  -3   0  22      228.40      241.72     41.81 o
  -2   0  22      396.64      433.17     63.38 o
  -1   0  22      259.77      226.12     82.48 o
   0   0  22     1043.40     1170.40    150.74 o
   1   0  22        3.23       27.02     65.42 o
 -16   1  22      700.34      583.22    115.90 o
 -15   1  22      306.89      345.43     69.68 o
 -14   1  22      230.05      341.84     54.95 o
 -13   1  22      385.19      485.46     60.59 o
 -12   1  22      184.13      243.57     46.67 o
 -11   1  22      425.52      409.69     92.82 o
 -10   1  22      213.75      413.87     56.41 o
  -9   1  22      142.76       88.16     30.50 o
  -8   1  22      273.90      288.96     40.79 o
  -7   1  22      442.54      519.67     38.35 o
  -6   1  22       78.02      120.55     24.40 o
  -5   1  22        1.88       12.44     19.53 o
  -4   1  22      110.67       79.70     24.54 o
  -3   1  22        3.10       -7.72     21.00 o
  -2   1  22      279.92      354.49     43.19 o
  -1   1  22      190.25      183.51     44.57 o
   0   1  22      391.99      422.01     68.29 o
   1   1  22      867.15      695.16     88.88 o
 -16   2  22      153.51      180.42     61.69 o
 -15   2  22      311.73      458.89     62.12 o
 -14   2  22       61.23       85.90     38.35 o
 -13   2  22      742.46      903.29     92.57 o
 -12   2  22     1013.03      984.50     79.81 o
 -11   2  22      503.57      640.80     65.92 o
 -10   2  22      367.16      301.65     49.79 o
  -9   2  22      197.29      205.00     45.97 o
  -8   2  22      184.05      259.11     67.64 o
  -7   2  22       41.36       56.87     28.56 o
  -6   2  22      584.16      560.29     52.21 o
  -5   2  22      390.92      393.20     44.55 o
  -4   2  22       42.64       41.67     27.19 o
  -3   2  22      211.54      232.83     65.12 o
  -2   2  22      112.06       80.16     34.79 o
  -1   2  22       55.96       69.35     40.72 o
   0   2  22       93.59       24.46     38.95 o
 -15   3  22       33.01       79.09     40.35 o
 -14   3  22       75.85       90.05     44.95 o
 -13   3  22       87.62       91.87     30.59 o
 -12   3  22      376.62      392.04     46.26 o
 -11   3  22        8.30       12.03     23.31 o
 -10   3  22      143.63      129.70     34.69 o
  -9   3  22        7.97       32.34     24.28 o
  -8   3  22      396.74      400.71     37.13 o
  -7   3  22      462.89      505.77     56.30 o
  -6   3  22       98.12       29.50     26.08 o
  -5   3  22        8.39       -7.95     24.16 o
  -4   3  22      128.44      123.01     52.12 o
  -3   3  22      138.70      135.62     71.18 o
  -2   3  22      381.41      361.28     49.80 o
  -1   3  22      224.72      346.51    101.68 o
   0   3  22       15.23       80.21     42.20 o
 -14   4  22       42.92       52.69     30.57 o
 -13   4  22      108.57       96.48     33.47 o
 -12   4  22       61.42       47.83     31.26 o
 -11   4  22      444.19      532.53     49.97 o
 -10   4  22      628.98      589.70     51.60 o
  -9   4  22      107.53      158.92     33.25 o
  -8   4  22       19.41       30.78     21.64 o
  -7   4  22       31.14       43.05     19.97 o
  -6   4  22      188.24      195.87     30.89 o
  -5   4  22      117.81       80.02     32.11 o
  -4   4  22      132.16      157.34     39.36 o
  -3   4  22      229.51      250.63     67.30 o
  -2   4  22       27.63       28.84     31.39 o
  -1   4  22        4.09      -27.48     61.15 o
 -13   5  22        6.49       46.66     32.26 o
 -12   5  22       35.26       94.26     43.34 o
 -11   5  22       13.63       31.87     28.09 o
 -10   5  22      600.02      707.33     61.83 o
  -9   5  22       74.96       94.14     32.84 o
  -8   5  22      158.04      175.09     27.29 o
  -7   5  22       18.93       23.72     19.56 o
  -6   5  22      203.88      211.72     34.26 o
  -5   5  22       29.08       25.57     23.73 o
  -4   5  22      252.67      254.00     43.52 o
  -3   5  22      175.80      219.73     59.50 o
  -2   5  22       58.32       41.48     51.20 o
 -11   6  22       42.75      126.81     39.61 o
 -10   6  22      221.85      258.06     42.99 o
  -9   6  22      671.46      550.21     89.13 o
  -8   6  22       16.77       40.66     21.53 o
  -7   6  22       17.53       14.90     22.68 o
  -6   6  22       21.71       24.90     24.44 o
  -5   6  22      412.13      402.48     42.28 o
 -15   1  23       20.63      -45.46     46.69 o
 -14   1  23      559.53      547.14    118.04 o
 -13   1  23      109.03      178.03     78.37 o
 -12   1  23        1.29        3.22     35.46 o
 -11   1  23       32.06       43.72     34.45 o
 -10   1  23      200.62      207.64     46.22 o
  -9   1  23        0.18       48.68     49.87 o
  -8   1  23       49.81       28.13     34.64 o
  -7   1  23      246.72      253.68     34.66 o
  -6   1  23        0.28       23.51     23.91 o
  -5   1  23      389.02      453.07     82.14 o
  -4   1  23       14.52       43.21     37.63 o
  -3   1  23        4.82       54.88     30.04 o
  -2   1  23        3.77       29.61     32.42 o
  -1   1  23      331.09      177.76     83.90 o
 -14   2  23        3.96      105.86     41.40 o
 -13   2  23      175.05      181.21     44.69 o
 -12   2  23       16.09       47.55     37.27 o
 -11   2  23      146.21      196.72     45.82 o
 -10   2  23       77.61      119.84     40.04 o
  -9   2  23       34.10       33.78     33.89 o
  -8   2  23      117.35      129.72     41.99 o
  -7   2  23        0.08        5.33     25.21 o
  -6   2  23       33.35       63.11     29.63 o
  -5   2  23      520.45      486.28     50.98 o
  -4   2  23       86.63      123.03     33.82 o
  -3   2  23      147.16      146.94     39.85 o
  -2   2  23       29.02       40.29     37.86 o
 -13   3  23        2.74       39.34     37.64 o
 -12   3  23        5.87       60.19     58.43 o
 -11   3  23       30.64       66.04     51.47 o
 -10   3  23      234.70      345.09     79.66 o
  -9   3  23       58.34       59.70     38.45 o
  -8   3  23        1.36       15.81     26.10 o
  -7   3  23       52.99       40.66     27.47 o
  -6   3  23      169.38      123.49     33.22 o
  -5   3  23        5.77       48.37     28.98 o
  -4   3  23        1.04       43.04     30.30 o
  -3   3  23      282.61      330.39     51.87 o
 -12   4  23      129.04      154.67     38.53 o
 -11   4  23       54.63       73.94     37.87 o
 -10   4  23       22.31       26.54     25.62 o
  -9   4  23      144.22      191.04     29.92 o
  -8   4  23       24.41       21.61     24.98 o
  -7   4  23       58.33       65.28     25.58 o
  -6   4  23       93.86      109.15     31.60 o
  -5   4  23       72.73       62.78     53.58 o
  -4   4  23      195.40      215.85     42.68 o
 -10   5  23       53.29       70.62     31.90 o
  -9   5  23      438.63      472.31     44.86 o
  -8   5  23       91.29      116.80     31.45 o
  -7   5  23      549.79      670.58     69.75 o
  -6   5  23        2.21       32.71     51.20 o
 -12   0  24     1361.20     1299.81    172.08 o
 -11   0  24      394.30      514.81    116.61 o
 -10   0  24       45.77      -15.64     58.31 o
  -9   0  24      534.23      553.20    118.04 o
  -8   0  24      507.65      514.61     59.13 o
  -7   0  24      787.71      885.01     74.82 o
  -6   0  24        7.72      -41.21     41.34 o
  -5   0  24      210.35      113.42     51.72 o
  -4   0  24      158.39      177.59     57.50 o
 -12   1  24      146.19       50.79    115.19 o
 -11   1  24      147.03      278.61     51.98 o
 -10   1  24        3.47       16.33     38.79 o
  -9   1  24      213.48      246.36     54.56 o
  -8   1  24      247.13      292.57     44.49 o
  -7   1  24       11.59       35.45     28.76 o
  -6   1  24      107.44       74.37     33.94 o
  -5   1  24      461.79      416.94     49.52 o
  -4   1  24      303.94      317.06     54.76 o
 -12   2  24      479.41      607.19     69.99 o
 -11   2  24       36.33       81.09     41.67 o
 -10   2  24      270.81      278.85     63.05 o
  -9   2  24      146.14      167.92     47.03 o
  -8   2  24       34.86       29.04     28.69 o
  -7   2  24      202.64      180.76     38.02 o
  -6   2  24       86.37       68.88     34.07 o
  -5   2  24       51.52       67.19     31.92 o
 -10   3  24      223.30      278.73     53.40 o
  -9   3  24        7.39       12.38     35.57 o
  -8   3  24        1.85       22.28     29.97 o
  -7   3  24      209.87      187.25     39.27 o
 
